# Supplementary material for: Circadian and diel regulation of photosynthesis in the bryophyte Marchantia polymorpha
Source: Plant Cell Environ. 2022 Jun 3;45(8):2381–94. doi: 10.1111/pce.14364 (PMC9546472; doi:10.1111/pce.14364)
Supplement: Supplementary file 7 — Dataset S1. Comparison of synchrony of circadian rhythms of delayed fluorescence in variety of species and experimental conditions. This uses using the order parameter within the Kuramoto phase oscillator model to provide a synchronization index. Data derive from this paper, (Rees et al. 2019; Rees et al. 2021). [file PCE-45-2381-s005.xlsx]

## Sheet: Sheet1
Dataset name	Species	Light conditions	Temperature	Sample being imaged	N	Imaging window over which phases are estimated	Source publication	Kuramoto r synchrony	Kuramoto ψ mean phase angle	Mean RAE
Marchantia phases FRL	Marchantia polymorpha	FRL	19C	14 day old thali	32	24-169h	This manuscript	0.05939	6.38005	0.480625
Marchantia phases FRD	Marchantia polymorpha	FRD	19C	15 day old thali	52	24-169h	This manuscript	0.274131	12.6152	0.588846
Marchantia phases ZTC	Marchantia polymorpha	ZTC	19C	16 day old thali	77	24-169h	This manuscript	0.611696	6.70469	0.149221
Swedish phases 191 accessions (line means)	Arabidopsis thaliana	FRL	22C	14 day old ~20 seedlings	191	24–120 h	Rees et al, 2019	0.920368	18.2477	0.388076
LL_Wheat	Triticum aestivum	FRL	22C	10 cm sections from second leaf of 25 day old seedlings	23	24–120 h	Rees et al, 2020	0.326563	0.66272	0.381739
LL_brassica	Brassica napus	FRL	22C	3 cm square sections from second true leaf of 21 day old seedlings	18	24–120 h	Rees et al, 2020	0.961843	14.8388	0.132222
DD_Wheat	Triticum aestivum	FRD	22C	10 cm sections from second leaf of 25 day old seedlings	24	24–120 h	Rees et al, 2020	0.937133	4.77663	0.2
DD_brassica	Brassica napus	FRD	22C	3 cm square sections from second true leaf of 21 day old seedlings	11	24–120 h	Rees et al, 2020	0.471654	6.97077	0.534545
