# Supplementary material for: Circadian and diel regulation of photosynthesis in the bryophyte Marchantia polymorpha
Source: Plant Cell Environ. 2022 Jun 3;45(8):2381–94. doi: 10.1111/pce.14364 (PMC9546472; doi:10.1111/pce.14364)
Supplement: Supplementary file 8 — Supporting information. [file PCE-45-2381-s008.xlsx]

## Sheet: Description of data
Delayed fluorescence analysis data from "Cuitun-Coronado et al. Circadian and diel regulation of photosynthesis in the bryophyte Marchantia polymorpha."
These are raw data to which a 5h moving average was applied (Gould et al. 2009). The data here were not filtered to identify only rhythmic thalli.
One tab is provided per light condition.

## Sheet: Free running light conditions
	Replicate thalli ->
Time (h)	LL1	LL2	LL3	LL4	LL5	LL6	LL7	LL8	LL9	LL10	LL11	LL12	LL13	LL14	LL15	LL16	LL17	LL18	LL19	LL20	LL21	LL22	LL23	LL24	LL25	LL26	LL27	LL28	LL29	LL30	LL31	LL32	LL33	LL34	LL35	LL36	LL37	LL38	LL39	LL40	LL41	LL42	LL43	LL44	LL45	LL46	LL47	LL48	LL49
25	16894.6	-22782.2	-14954.5	-6527.59	-33773.7	-2364.88	8118.92	873.328	4146.86	-34185.1	-29967.2	21477.1	11816.7	-46174.9	-22158.6	7682.34	-2649.18	8076.4	-11524.7	-2195.65	-3869.11	-11027.8	-710.8	-4620.13	-15405.2	274.468	-13311.1	-21480.2	-26535.1	-79709.9	-118783	-85573.2	1758.03	-88504.2	13744.3	-4084.03	-27896.2	-8209.05	-1745.52	6301.16	1080.61	-31928	363.138	-5082.31	9122.21	5377.85	-42985	-51493.6	-48655.8
26	8316.03	-10926.5	16034.1	-7967.35	1806.13	-14535.2	13463	-5482.7	3023.15	-37039.2	-50119.6	-13252.7	-5183.78	-7242.93	7555.84	4991.69	-6115.84	6137.88	979.287	5918.23	1481.24	-8256.91	7930.21	-15138.7	-893.074	-75.5721	-16263.6	-7526.23	20315.7	-84559.6	-32398.2	-30725.4	5333.49	-43794.7	24836.6	3835.09	-25232.1	-10021.2	4940.28	10546.1	7194.75	-34201.7	18202.5	-6016.68	11852.8	-20217.8	-50699.3	-9372.08	-50826.2
27	24294.5	20732.3	-47826.2	28388.8	4529.61	-40667.2	18666.3	5439.19	5274.95	-48689.6	-40367.8	-12272	-2236.44	-18389	5800.57	8283.67	-3438.52	11530.5	11081.8	1531.17	-8432.58	8840.25	10046.2	25535.4	12782.1	-7846.03	9779.36	-14008.8	-11442	-32619.2	8858.57	-20249.6	251.278	-63950.9	24558.5	-11688.4	7938.78	10418.1	2571.6	5928.8	6344.45	-11223.8	12438.8	-1894.46	12696.9	-161.454	-18700.5	-24321.6	-7354.23
28	19997.7	-14846.2	70049.5	9208.7	9580.33	-10435.3	13662	1187.68	1967.48	-39665.1	-16208.8	4515.06	7890.37	-27354.8	8391.61	5339.71	8675.44	15183.6	18214.4	6285.66	2630.94	22618.4	10817.2	-5455.93	-3443.25	8050.61	-6227.11	-10113.6	-25105.2	-68896.9	-81836.9	-43438.8	983.17	-70028.1	35414.8	-5585.16	-15779.7	2175.47	8157.39	10464.8	-7729.02	-20789.4	-20911.3	-1102.68	11239.1	-3663.81	-5143.65	4665.2	-4777.75
29	43677.6	19166.3	16997.8	34272.6	-3731.57	31482.9	20913.8	9501.09	10090.2	-71024.9	-1165.33	-8370.85	12960	1000.04	-8748.54	6128.92	-446.552	16432.1	4920.04	515.741	6291.93	13771.8	7300.21	22518.9	4933.78	21088.4	21453.9	-8906.69	7976.52	-52586.1	-5303.73	-24840.5	-6366.22	-37596.1	19443.9	14970.3	-21933.3	16871.7	2630.59	1710.81	25364.8	-41716.9	-16771.8	-7617.31	16669.6	-4080.08	-39378	-1244.8	-44878.5
30	32440	-6741.1	-6281.78	3683.24	1295.69	-27938.6	31722.8	2064.61	14845.3	-22463.4	3720.77	-21271.5	14946.6	53083.2	22147.8	5979.25	-3930.76	13888.7	19081.3	9166.49	7529.2	-382.715	5014.48	42932.7	6968.05	24410.3	-41377.8	6385.77	-8405.79	5361.12	-35299	-5205.56	-12132.5	-88956.9	15950.5	4352.43	6725.93	13805.1	10688.1	21808.5	20773.4	-38852.2	-6873.38	-1762.8	12797.5	9226.85	-18791.7	18464.1	4577.89
31	39358.8	898.269	57551.5	29711.5	23318	-11232.4	26910.2	8649.91	17427.5	-62770.9	-12339.1	3638.85	9706.74	16208.8	22319.8	33598.5	12206.1	16497.4	20879.6	9638.69	8668.86	10594.8	10370.7	20714.6	15250.2	13043.9	-1214.4	12020.8	15869.3	33023.1	27488.4	26254	9455.34	-55096.7	60976.2	21489.4	4986.78	8714.2	6322.63	34858.8	32917.1	-2505.12	1779.84	4651.67	19425.8	3102.23	-7842.94	3652.45	8168
32	52770.7	-9221.86	103049	39860.9	5415.29	38252.6	25741.3	7088.86	13855.3	-5130.92	-20967.7	10050.1	3489.22	29438.6	22268.7	15822.6	26982.6	16004	25531.9	8283.97	15509.4	27950.2	8393.58	30202.1	14773	25126	44748.5	21555.3	5870.19	3995.31	-18630.4	25128.9	3996.2	-14253.7	29243.9	-3462.35	17072.7	11903.9	15590.7	39975.5	33034.5	10155.3	33038.7	-240.709	18572.6	10870	-4542.2	19462.5	8962.18
33	48949	755.3	95328.9	24883.4	22211.6	-570.467	33350.8	11333.5	4352.43	5791.36	52549.9	15361.9	13027.3	50706.1	31808.4	9883.27	14395.8	12454.8	31137.3	7281.8	8722.61	7815.32	12391.5	11483.7	10810.8	20427.1	-588.518	10981.4	25256.2	2489.34	-6673.88	30369.1	7559.88	44368.3	46994.1	14132.5	2819.43	-12981.7	12929	20244.2	19837.6	6540.33	84234.4	3972.41	9553.37	22117	4291.86	-1930.68	62948.6
34	40518.6	34576.7	84025.8	22302.9	46798.9	-2189.69	49811.1	15894.4	7577.65	264.534	30744.3	-4661.94	11902.1	-21429.9	23854	15917.8	11661.4	16788.9	14843.9	9106.75	4570.3	27753.9	8363.66	20305	18172.4	19343.4	43400.3	18654.5	4734.24	9070.1	57251	17606.9	5401.91	13747.3	30645.5	16330.5	16214.1	21551.5	3849.95	32776.4	29321.9	7192.84	28645.5	6730.23	20555.7	20601.6	18186.8	39341.3	19047.9
35	60914.9	39747.5	98199.8	30717	34452.8	3898.62	28129.8	7753.81	11939	2378.06	57482.5	15058.3	12172.8	57342.2	17228	24364.8	6915.93	15037.1	24107.2	12564.8	9928.69	22426.8	9707.98	6955.34	10356.8	26417.2	25856.2	31547.5	15519.8	-9189.42	3992.62	98852.1	12752.6	9688.42	37547.8	19015.1	6408.85	23876	3845.41	23840.4	25455.2	30223	37983.2	5973.55	16303.4	29276.2	44659.7	28690.2	16679.2
36	32869.6	53326.5	66002.1	26762.6	767.065	45537.5	33857.2	6841.61	19701.3	19389.3	16600.8	7959.22	22820.6	-25776.3	24343.3	19905.5	32065.9	15510.5	18283.2	12501.3	9332.05	23999.7	5185.23	10479.4	10696.4	20580.8	-9081.11	25925.2	13449.3	-2080.27	-38144.7	41512.1	3802.05	54331.3	13939.2	-1033.74	5459.05	-1868.52	14005.2	20749.8	22150.1	18092.4	18077.7	-1314.93	17263.6	24622.8	40611.1	5615.71	23241.8
37	37933	30610.2	22396.9	16746.2	-31442.9	8200.09	19068.9	14026	2083.81	-24512.1	26286.6	1333.28	14991.6	-31415.7	25399.7	-285.536	5286.56	13742.1	20598	2940.64	2104.87	13111.6	6201.93	417.167	23404.1	19375.9	-15720.4	19808.5	22131	-31624.6	-82611	31378.5	8493.41	1949.06	14883.1	13925.7	-5588.75	7152.92	7630.04	18094.5	28810.6	12811.2	9434.93	555.876	10711.5	5822.08	47896.3	5533.93	13044.8
38	20998.4	47473.2	14179.9	37076.3	16840.1	-2847.15	4363.39	3291.22	18644.9	25399.5	32171.5	-13342.7	14671.7	-11126.2	-6600.81	10670.8	19383.2	12353.6	12088.8	5177.18	7635.4	31530	6694.08	-1686.94	-7762.98	22104.1	-23904.9	15706.5	13941.5	-28626.3	10043.9	35944.7	7827.41	5453.21	1978.24	11820.5	3951.5	-2224.51	5922.64	28638.5	31795.6	15988.5	-25337.2	3794.24	9331.75	21560.9	39477.8	17328.8	23462.3
39	15681.8	50567.2	-12866	23770.6	-9967.02	1864.69	31235.6	9152.89	-1306.26	-14981.8	15056.6	12401.3	12776.9	-11367.3	4971.32	-1996.52	12888.1	15901.7	-6183.36	6810.97	9578.65	19408	5654.15	-7959.79	-18785.5	9333.26	-26366.6	5533.49	8836.43	-50073.2	-33216.7	-17154.2	7673.48	-8237.11	-25293.3	22799.1	-13219.7	23931.4	-2090.93	29594.1	14007.7	-1824.2	2155.2	-337.356	14152.2	8582.72	35376.9	-22519	-19990.8
40	7471.28	17097.6	-49460.8	-7234.51	9388.57	-23352.1	25184.8	12176.7	5577.24	-36251.6	3026.39	-7656.32	7443.02	-11997.4	-5241.59	8874.75	34817.5	8940.7	-4850.42	11617.3	4220.67	3061.13	2562.75	-32426.5	7376.45	1230.98	2707.56	9181.14	-2743.68	-72754.7	-66601.6	-22795	9087.31	-68583.1	-8196.08	-29.4511	-20547.1	12274.9	-3778.18	8084.48	-12456.4	24972.4	-11203	-7.04278	10168	17307.3	32817.3	-44172.8	9001.87
41	32092.9	36119.4	-42316.6	8079.31	6555.39	-5851.13	21533.6	6824.01	2806.31	-11453.5	20587.6	25744.4	13383.9	-40467.6	-7323	19585.4	3481.17	5484.17	-12104.3	6981.8	4398.56	2783.65	2686.59	-54300.6	-89.5138	3987.01	-22428.8	11908.6	6490.68	-54026.1	-74089.6	-57319.7	4977.05	-44528	-19768.8	1391.64	-32668.7	18259.1	619.24	15446.9	16122.6	-2472.3	8953.92	-2261.37	11660.6	18990.1	2682.35	-42097.2	-37182.3
42	8462.5	31309.8	-87458.3	15068.3	5964.16	-24192	33045.4	1558.03	565.27	2974.8	-4895.89	-12373.7	-2643.15	7432.14	-14828.2	-122.174	-1735.87	4138.58	-22040	4409.57	3666.76	-3661.93	4743.61	-49546	-7891.58	-19578	-20016.6	-3981.12	3052.65	-105254	-97331.1	-104617	1131.83	-106343	-37775.8	11180.7	-31511.8	15297.3	-3906.64	13166.5	2586.11	-9179.92	-40614.8	-3332.72	9366.12	-8453.7	1113.46	-90805	-16843.1
43	11292.2	14686.8	-104718	-3124.92	11896.9	-449.575	-11838.9	-1755.02	11729.7	-64129.3	-44975.3	-4784.27	10554.7	-38189	-11640.1	1542.58	11194.1	5939.41	-35927.8	-5642.37	-1703.67	-9243.37	-2664.06	-58915.4	-13696.2	15214	-33014.5	-4003.41	1781.08	-117366	-95705.4	-132418	11762.3	-70884.1	-617.86	-4610.28	-43246.7	-7711.34	1705.52	12967.5	3503.13	-7307.98	-12657.6	-759.124	10045.8	11098.2	-17518.7	-36019.7	17132.2
44	14188	-4905.88	-136011	-23674.4	-7325.56	-14767.1	5607.56	-1141.57	-11840.2	-38883.7	-38649.3	-4019.41	21298.6	-61245.5	-31081.3	-3668.06	-543.001	7341.87	-50967.4	7438.04	-2561.19	19272.2	-539.535	-73153.1	-7983	-19003.6	-18160.5	-9081.93	13135	-126483	-116757	-84156.7	2505.09	-75554.8	-39077.8	5430.26	-54994.1	25145.8	-4261.12	15037.5	-2531.18	-5137.72	-58552.2	-2082.13	9654.53	-2416.08	-19026.5	-46484.8	-26883.3
45	10743.1	5333.81	-169412	-30480.9	-19904.5	8664.08	-4340.32	3283.28	5435.17	-57098.3	-19241.4	-3333.65	16023.8	-32288.9	-15219.5	12080.9	7248.06	6502.75	-44753.5	1255.24	-8046.81	-7168.38	2786.92	-61070.2	-18811.4	-11910.4	-28154.3	-334.297	-11681	-123141	-69270.3	-45531.3	4315.42	-57062.7	-42856.1	-8459.12	-30441.7	17349	2123.34	-8579.77	-3608.62	-13651.5	-51971.3	1362.22	1005.16	-24694.8	-52368.1	-26818.2	-14479.9
46	4151.52	-9322.18	-143375	714.329	-9425.18	3294.87	16104.5	-4205	-1687.56	-31714.2	-26093.8	1298.32	3187.57	-67906.2	-24243.9	3910.71	-244.749	9069.19	-43135	10918.5	-438.653	611.438	-1638.93	-51325.4	-1860.69	-8571.66	-30123	-1276.94	3044.47	-120309	-70662.9	-41756.9	5865.21	-90054.3	-20475.7	-4319.72	-42401.3	-4377.49	-1570.7	7073.45	-2613.35	-8780.01	-62474.5	3289.12	8996.75	-8963.54	-118.038	-54669.1	-5943.4
47	25048.4	-29520	-164419	-15400.1	-1346.13	-50130.2	4151.26	1995.11	-11468	-54474.5	-30629	4439.08	5957.68	-66384.4	-26985	7860.97	-1486.42	10818	-37379.9	4440.32	-7095.4	-10951.5	2644.35	-83014.2	-15349.4	9129.93	-34205.9	-4191.69	4629.11	-111943	-122321	-71096.8	15.4155	-82369.4	-31390.8	-5975.06	-55534.1	23346.5	3688.79	-20667.3	-4811.93	-9815.12	-48011.8	2440.68	1672.61	-17058.8	-41908.6	-38315.4	-63334.5
48	14292.8	-8780.77	-117367	-13443.7	-24082.3	-8869.91	8571.3	-4914.89	-1709.46	-27603.5	-68607.3	-544.865	-7986.46	330.729	-17753.9	2973.67	-5408.74	10708.2	-29880.2	-2622.12	-3639.65	-26152.7	7348.47	-42628.5	-16994.6	-9769.95	-28089.8	10012.7	2503.03	-84562.1	-60897.1	-47672.4	-1284.08	-67773.5	-39346.9	9837.24	-26714.1	8518.36	233.914	7175.16	-4914.73	-7625.93	-36372.5	1828.5	8754.53	-2261.48	-32038.7	-25399	-76627.3
49	26232.1	-23894.7	-105015	27522	3383.63	-6527.48	26024.6	995.933	-4983.35	-26818.4	-39279.5	5136.46	5114.49	-26702.2	-14156.4	6333.72	-3982.39	9592.33	-25933.5	10121.4	8346.43	-3679.3	8055.03	-51494.3	-8406.11	15641	-53500.8	18693.3	-1567.13	-57420.4	-21720.3	-17758	6409.17	-86638.4	-21536.3	7492.78	-26035.9	13423.8	4898.49	7979.36	5671.81	7673.04	-19873.4	-3172.19	7873.5	-6081.47	-5941.08	-15554.6	-11466.9
50	13656.5	-22392.7	-41512.9	-3823.15	-2478.86	-7402.51	13567.4	1407.68	4338.76	-41826.7	-35393	-11148.7	-13006.2	-29929.3	-1061.36	2107.09	-5874.2	6600.25	-19452.5	5596.01	3993.42	4055.7	7680.52	-43045.7	2439	9082.32	-52664.6	11129	3218.64	-50418.9	-24709.7	-23177.5	1114.23	-58783	3434.12	12249.3	-18955	-8704.91	4413.08	20048.4	9087.04	5418.89	-58113.2	2159.76	1325.35	3408.28	-8284.7	-9644.99	-17397.7
51	21319.5	12617.7	-34754.9	10517.5	21406	-1547.2	16694.9	9634.71	5555.1	-12791.1	-10850.5	-14910.1	13586.6	6456.21	10575.4	8708.54	2561.74	8263.04	-7573.04	-2272.5	6732.82	13826.3	8907.51	-27733.8	3543.89	-9507.82	-30781.5	12810.4	6500.29	-30541.2	22972.6	28420.2	5818.58	-13505.3	12547.6	7184.1	-15386	5913.4	4904.36	851.483	28838.3	5413.99	-33130.7	2234.41	3455.89	-937.718	5695.78	30485.8	-42605.9
52	42628.4	3732.46	-16898.7	42191.3	11692.7	-6597.05	27492.1	1815.13	-15381.4	-2171.28	1647.93	14165.2	22372.8	-80.2164	-4483.28	13260.2	-33307.8	6690.45	2714.97	2535.68	8802.61	-15181.1	7297.8	-30315	9595.03	-14299.4	-16429.3	7516.46	19803	16190.4	27714	8166.47	1672.9	-6134.63	-12684.9	3022.26	-17507	5230.17	4104.42	12392.2	9094.3	7564.62	-27211.2	3466.78	373.336	20610.9	-21779.3	-8886.8	-39305.6
53	22703.1	-6811.24	5844.05	430.561	31069.9	28836.3	20577.9	1254.22	-5582.62	828.557	-39173.2	3517.6	-5056.74	-20146.8	12887.3	4400.33	-1391.81	7144.58	7379.41	4482.07	9055.2	7769	4657.94	3515.64	14937.1	24760.7	-28625.7	12688	429.083	36108.8	11780.2	-30403.6	5301.83	23768	-15421	8070.59	12491.3	12279.9	6356.66	6091.2	34001.2	10830	-27200.9	4594.8	27498.6	5703.58	28609.6	8080.45	26429.5
54	43480.4	16946.4	-30605.7	7325.83	-27760.8	9396.13	14880.9	4255.58	2986.49	14874.4	-9036.7	-1828.02	10141	-25669.9	8489.14	1610.04	-13423.3	6254.5	12348.7	-5710.42	10222.8	12829.3	6832.1	-8976.2	21010.8	-1671.77	-11319.1	11246.9	23273.8	11534.2	35758.3	27696.6	8895.85	-1020.36	-36252.1	-2196.98	3170.9	-8247.22	6156.21	42619.8	28202.7	25178.4	-4264.22	4249.38	-7171.12	10083.8	14489.1	33882	2080.39
55	18712	5326.36	1463.77	14693	15112.3	-2486.46	35950.9	935.827	-7503.99	3871.49	-8285.5	-13226.3	7470.14	-12167.2	10621.3	3380.67	10578.8	5405.28	23415.4	1387.27	7799.18	6581.12	6190.67	5222.78	5994.44	2214.19	-20472.3	10504	23960.5	27853.9	36381.5	-7475.91	5276.94	13668.9	-9803.65	32461.4	20069.6	-6930.45	12091.5	21116	23072.8	5419.09	4689.96	2442.82	23298.9	295.282	-11423.9	41178	28414.6
56	60227.4	16564.9	20024.1	35273.6	22571.6	-1472.05	28168.6	650.978	-11908.7	19576.6	-19853.4	-13791.5	-9187.66	9780.98	8946.42	9699.05	-8464.27	4595.18	28236.3	-13831.5	7644.13	9775.14	5573.44	5130.12	99.6303	8009.99	-6453.15	7877.9	21617.7	63440.8	36676.1	22338.4	4970.09	70169.9	-22202	4709.97	12691.7	6266.65	7409.58	22108.1	10624.8	14155.4	1165.77	3604.23	-9223.27	4420.81	58291.9	20980.7	6732.01
57	32336.4	21144.6	47533.3	-7209.84	12828	22523.1	24730.2	2271.78	30675.7	18986.3	1104.05	9614.32	-1398.59	31127.6	16885.2	16026.6	7164.51	3822.54	25117.7	-2146.63	7758.39	3422.17	4979.86	37396.1	15994.6	11362.7	-31856	12087	11166.5	62493.2	39863.8	56029.1	7118.52	87065.8	-6625.49	-5987	10622.3	9419.13	5099.24	15123.6	11534.7	23148.2	13760.3	3304	8944.46	-10242.2	25692.5	25616.4	9467.56
58	31722.8	26472.7	89603.7	22601	-44292.7	28823.9	20092.8	835.164	19343.1	20487.4	35205.3	7180.63	6085.94	46597.1	20246.1	16928.8	19747.5	3085.81	27924.3	1531.84	7013.6	20402.9	4409.43	25376.2	10677.9	-3607.01	-9943.05	7341.45	17872.3	33024.4	81050	9366.76	7407.17	16383.3	16439.8	10215.5	18418	12453.9	1650.87	28490.6	28016.4	16004.8	5707.49	3018.24	20779.9	-3096.49	29117.9	31022.6	34496.1
59	36131.9	-15345.3	111749	43372.7	5753.74	13242.5	27023.2	-6333.46	-9370.09	28629.6	52180.5	-6788.98	10216.6	-34243.9	17825.2	7818.69	-3526.33	2383.49	24262.2	-2791.7	6304.97	25476.1	3861.64	33758.2	6996.4	12186.7	7171.24	4359.18	19495.6	57193.1	69412	-1370.3	-3490.99	47257.7	-6835.05	3447.25	27954.9	-12677.9	-1865.59	7171.97	13268.8	6070.74	24939.1	2746.61	-8877.42	21931.6	37406	53983.6	4365.15
60	20295.1	15813.1	112635	26627	-27754.9	18176.2	17417.1	-2000.08	221.415	24932.7	30436.5	-1591.86	16758.5	12156.4	14031.5	6612.47	195.659	1714.19	17316.4	5781.48	5631.24	22875.2	3336	12090.5	-4526.62	28593.8	-16721.4	5922.56	10489.8	53048.2	26022	4688.75	3925.42	49317.6	-22047.3	12791.3	16650.8	1035.5	5368.38	14651.7	16041.1	4533.79	9870.08	2399.15	16394.1	22676.7	-26874.1	37628.9	39119.4
61	12694.5	7192.48	97528.7	11776.5	27150.8	-1899.1	13240.9	4185.17	4678.81	-1689.46	60035.4	6880.31	8016.51	31496	-13.8924	-1835.12	28806.4	1076.56	21923.5	4122.97	3581.38	3156.07	2832.04	32685	10075.1	22036	9815.48	5158.14	1002.97	48116.8	41501.5	39352.8	4184.42	32923.8	-35196.8	-797.828	18325.5	3729.67	13397.2	25879.6	18542.9	15328.4	41694.7	2244.13	3241.99	10797.3	-9612.8	28524.5	26398.2
62	33935.7	25106.5	92711.5	11358.5	-7092.53	18359.4	14072.5	4091.17	-4522	22138.7	47890.8	7145.23	3932.31	4150.02	5381.09	-274.49	1804.03	469.32	18594.6	-5733.3	4383.56	24779.1	2349.28	21500.8	15413.9	9571.69	-4865.45	3166.12	7949.14	49145.8	62886	66704.2	2344.15	28473.8	-9929.9	12344.5	21078.9	-4059.31	-641.351	17193.8	20041.9	11685.7	15303	2012.43	13292.4	-9779.94	1941.7	25111	17905.7
63	32155.2	34933.4	43686.4	36348.2	27831.8	6372.85	17621.5	3251.17	153.658	37562.7	19711.3	261.648	1869.02	-15791.7	20583.2	12157.5	-2330.47	-108.741	18926.5	11314.1	3807.23	9141.96	-1836.08	22651.2	3761.96	-11664.1	-11063	-107.712	8585.31	46742.9	28994.6	51024.9	5081.52	-8719.79	-14508.8	2226.1	12353.7	-3467.47	2993.63	24781.2	9173.44	19721.2	29101.3	-3049.06	-5645.29	31815.6	-29377.6	21182.5	14655.7
64	31513.8	6776.23	57243.1	21828.3	11600.7	18061	12184.6	6061.42	2509.23	33636.7	20000.5	7894.36	10042.8	55908	5809.81	11565.7	38111.7	-658.79	13516.5	6894.01	3261	14302.6	1445.48	35548	10983.3	-8372.96	23017.9	3822.42	11212.2	10942.1	21593.6	38211.9	5822.23	15852.3	-17404.6	8329.13	16334.9	-2589.41	2349.1	36255.9	16285.8	19930	28697.5	1585.82	25210.3	4917.21	-26240.8	42242.1	29786.1
65	7559.79	-447.369	-35411.1	-11555.5	-25167.4	29422.5	-27023.6	6466.96	2735.54	17599.6	4625.32	-4782.81	3869.79	-5576.73	9017.76	11062.6	-7664.1	-1181.94	14942.1	-785.39	2743.74	7982.84	1023.47	4061.34	3825.6	11585.9	-3322.2	-8709.91	4923.71	10790.2	18730.1	39223	1190.46	-7835.46	-46984.4	5331.33	16405.9	-16272.2	671.035	16355.5	22298.7	9155.92	52123.6	1389.98	-17656.9	-7302.31	-25018.1	7928.34	30638.7
66	12826.6	1438.05	62554.7	20802.3	20627.3	681.75	25676.2	7723.43	23915.2	9842.1	22794.6	-11302.4	6572.52	19161.6	9213.4	10205.4	-13659.5	-1679.26	17051	2537.25	2254.3	32683.3	620.743	3140.17	-4386.64	-13486.2	15141.1	4542.41	9144.73	26278.6	-353.245	50195.1	1943.62	-27375.2	-32339.8	12096.6	9195.3	-1596.84	-3130.91	4203.52	13473.4	5939.85	48809.6	1205.14	-9905.8	13293.9	-27554.8	19199.6	-15391.6
67	19265.7	406.888	-21130.8	-31717.8	-16808.7	-37185.6	-20241.3	8120.55	11694.2	17148	23312.8	8405.04	-15204.7	3775.61	-6284.84	-13529.5	-6418.8	-2151.78	14810.7	523.848	1791.57	6878.07	236.792	-1293.49	-283.681	-11163.6	2579.44	5631.06	4135.68	16420	4530.08	49925.2	1281.94	-30479.7	-45913.3	6268.27	684.069	22447.1	-2267.94	18892.1	4505.56	4013.84	21701.6	1030.82	-4907.19	-4635.42	-36032	30419.6	19380
68	12781.1	-39803.9	3634.07	-32564.2	-45761.4	547.202	7045.67	-1663.13	-15119.4	-11558	37290.2	-1239.5	-1346.03	-42085.8	-719.757	-4266.12	-3047.69	-2600.49	15825.3	4268.49	1354.45	-1366.7	-128.887	-7449.25	-4962.28	-18964.9	3182.5	1532.46	-1025.1	-283.38	-23167.2	12611.5	2520.79	-42916.8	-55881.4	-21369.8	2206.26	-13437.4	6652.19	-12433.1	-17219.9	1589.8	5824.36	866.55	-873.463	5529.77	-13671.5	-16362.9	-2552.7
69	7303.8	22206.2	11979.7	-13545.9	-27616.6	-31894.8	6184.82	-11804.2	-12018.7	2281.45	4482.16	-17188.4	31065.9	35795.8	193.134	-254.258	-22683.9	-3026.32	15343.4	-8615.27	941.852	8106.05	-476.81	-5261.96	13133.5	-21421	-3013.07	-1639.13	29847.6	7954.79	-6936.64	3471.11	3177.55	-54686.3	-33489	7108	-4049.83	-10828	-0.0902282	1575.23	-9976.53	9518.53	18709	711.845	-7528.09	13056.2	-44610.7	21091.2	-4189.04
70	15780.5	8796.38	-47433.6	-6554.25	-11929.1	-26892.8	-4934.07	3287.86	-4877.64	10231.5	-1692.74	8561.2	-1612.34	-15535.2	-1482.68	6411.72	2051.13	-3430.19	10809.5	-6209.15	552.73	8148.97	-807.501	-17103.2	-6357.4	13171.6	5068.71	-929.758	8947.67	23244.2	-22648.9	-2171.7	-360.948	10549	-53146.5	12639.8	-962.146	-12222.1	-8031.51	14462.7	2836.37	4750.27	-3067.25	566.246	6253.15	10202.7	-62282	15440.5	-3893.57
71	15750.3	-11856.9	30490.4	-18582.2	-28075.7	-15987.2	-7173.58	-6215.36	-8276.43	1399.31	12167.1	1041.61	7696.55	-14713.9	-10574.6	-15216.8	-6710.24	-3812.99	12652	-8132.14	186.042	-2809.01	-1121.49	-32569.5	3833.15	-5466.88	2915.67	-3989.48	6478.65	15131.8	-26559.5	-35691.8	-969.219	4450.84	-23770.9	5269.99	-16439.2	6811.94	-2559.06	-1864.11	8261.08	-1875.64	-14236.1	429.297	11133.7	5400.96	-7049.36	-23263.8	-7792.1
72	-2780.05	-10799.8	28714.8	-11351.4	-15033.8	21065.2	12886.8	9024.63	31077.5	21452.7	11549.6	-4427.59	-2915.23	44389.1	-19169.4	19230	-1607.75	-4175.55	10033.3	2509.79	-159.225	-11740.6	-1419.31	-28789.2	-9678.13	-15201.2	23329.8	-5121.75	14076.3	44950.1	-11090.3	-59296.3	-2461.74	21581.3	-52607.2	3100.45	-5794.67	4836.62	-5178.53	-11902.9	-2257.68	9989.25	-8599.18	300.554	-22822	3534.68	-29588.9	-19296.1	-17765.7
73	3108.21	-2423.58	-10278.6	-26571.9	5218.27	-976.62	-1428.82	-1166.22	-2791.19	11504	-14431.4	5798.69	756.866	8448.19	-10365.4	-17899.5	1379.72	-4518.71	8566.84	-1940.06	-1524.67	1546.32	-1701.52	-20566	14066.2	347.75	5318.38	-241.306	-1320.48	46575.6	-5485.91	-24125.6	5337.28	28577.3	-63845.4	-6415.35	-14837.7	-8027.95	-7424.61	743.391	870.632	13076.1	-24710.6	179.586	17231.2	-6589.06	-32398.5	-39860.2	-42700.2
74	13029.6	-16322.8	-17926.8	-21112.7	-31171.4	-7929.7	14673.3	5587.58	-15076.5	-13526.8	765.675	-10669.3	-25662	8959.76	4574.98	-31046.4	10875.7	-4843.24	9560.33	2228.65	-789.416	-16831	-1968.64	-49870.5	9954.81	-21852.1	7186.11	-12063.6	5571.56	31583.6	-3710.53	4355.02	2787.59	20086.9	-22499.3	4813.24	-12630.1	24533	2327.01	32564.2	3219.21	8812.76	-21966	65.976	-12953.7	8139.27	-14941.7	-12418.5	-31561.5
75	1685.38	-5781.97	42263	-215.603	12367.9	642.293	-21330.2	-4039.4	-5549.68	5072.08	-26604.3	10461.9	-12197.2	5549.9	3060.05	12765.8	-10819.7	-5167.79	9068.97	9227.55	-1079.39	9154.75	-2228.23	-46691	-7617.65	-4931.36	22905.3	-7954.14	-4962.86	10714.5	45820.1	-28181.6	2496.45	9412.99	-36603	2760.14	-15421.3	23812.2	56.833	-5967.51	9720.94	12909.9	-35218.7	-41.5923	480.155	-4010.15	10640.7	-22481.7	-24879.5
76	6903.46	1777.39	20228.9	-28191.8	339.844	14659.7	26037.9	3141.7	8012.67	10343.7	-22468.3	-7000.1	16266.7	7981.81	-7248.25	3480.8	1547.08	-5472.07	7604.63	605.577	-1351.25	27121.7	-2472.99	-32499.1	2540.52	-5765.67	3419.39	4618.52	11851.5	23173.7	22727.9	-9484.32	3971.49	45044.9	2035.72	-5046.38	-9877.12	-7858.44	6878.14	-8781.64	-5741.37	11214.2	-29125.4	-142.579	2791.11	-721.288	15312.9	-44680.5	-45238.8
77	-6294.67	5665.2	26889.1	-47594.8	-5899.92	-25160.2	31824.6	-7647.02	6892.02	7859.27	-267.851	19127.8	-22853.8	42940.5	9556.42	11698	-25096.3	-5757.3	3821.1	-3550.13	-1606.28	-14071.9	-2703.57	-29404.8	999.889	295.815	15780.4	5966.66	575.581	14302.3	-8379.27	-21663	3724.23	85825.4	-2446.92	-13610.8	-6098.45	15121.3	-1470.52	34119.3	-9954.48	5094.6	-38469.4	-237.122	16878.5	-2599.39	14401.1	-37348.8	-24995.8
78	6853.54	6664.65	13476.8	-15967.1	-34006.2	-10017.8	-19413.6	2557.09	-12532.6	9808.03	1035.42	-15640.7	-5715.32	5435.95	15709.7	-4842.13	12812.4	-6025.07	5365.57	233.311	-1844.76	9881.75	-2920.74	-20098.5	-624.124	-19675.3	13464.5	-3218.7	2463.43	54493.1	-17033.5	-20004.6	1483.73	20590.3	-11315.9	-12234.1	5586.65	-2021.01	3575.12	-20156.3	-187.725	12123.4	-31439.7	-325.485	-9328.72	8842.79	4024.52	-32871.5	-23055
79	21151.5	-37778.7	52710.7	-22940	-26325.8	-18181	-15453.2	-10888.2	-7780.98	9995.64	20720.8	6092.58	-19442.4	-10560.5	149.864	18876.5	-22531.5	-6276.05	4273.58	-1925.03	-2067.89	-9297.95	-3124.52	724.561	2522.88	16149.8	18068.7	677.248	6052.38	41495.5	27309.7	-19228.2	1308.41	6851.73	-28750	-12201.3	22329.8	-15046	5655.01	-4758.67	10313.8	3707.37	-14114.3	-408.623	-5439.28	-2232.61	31897.2	-30039.2	52665.4
80	2010.65	-39649.2	-17774.4	-72747.6	-27674.5	-1783.9	2102.84	4380.07	-24311.1	25928.4	-23154.3	8712.04	22409	17525.1	9682.42	-12963.5	4589.97	-6510.4	3246.59	9772.83	-2276.67	-6799.04	-3315.25	-8960.26	11165.9	-14275.2	15146.3	1133.14	5816.41	27039.3	5.26025	8668.35	2277.79	25860.6	-29415	-6325.58	22008.3	-28737.4	-5209.43	-31668.2	13556	7583.53	-42578.6	-486.368	6409.08	-10154.1	13548.3	-24113.8	29240.3
81	-9696.77	16932.5	14764.1	-6173.73	3172.19	-14779.4	42447.1	2844.4	-10971.5	29377.9	-8642.67	3576.23	-13506.2	-5387.35	3841.77	-40770.2	10779.7	-6730.13	2281.04	4441.26	-2471.69	-4469.82	-3493.59	-2912.71	-3485.06	-11272.5	20496.5	9730.7	5583.07	10235.6	13635.4	-19395.7	1832.33	-7251.56	-15153.6	-3029.89	14540.3	-8313.03	-6227.95	-29355.4	-2003.34	6156.53	-39997.6	-558.863	-14338	-7738.9	-3371.19	-16294.4	33644.2
82	-3506.68	-16231.7	74535	31737.2	25802.2	4829.75	15192.9	-11735.6	3843.35	34914.3	18371.1	-8430.6	17654.6	-13760.2	15810.8	-15710.6	-168.624	-6936.03	1373.55	-1091.01	-2653.11	-19023.8	-3660.89	12447.9	71.6318	-7363.59	18563.3	1046	2779.36	37912.4	-2181.76	62663.7	1404.11	76799	-24988.1	8911.39	26097.2	7670.22	5127.24	4737.62	31731.1	5468.26	6725.26	-627.393	33014.1	-7575.72	8794.5	289.152	26503.4
83	-1065.47	19213.6	14699.4	39294	-2639.3	2981.65	7264.11	3783.84	-7019.47	33195.2	17231.4	-18499.8	-34941.7	-24679.6	11188.6	17517.6	23778.3	-7128.12	520.938	-20468.4	-2823.06	48192.9	-3818.92	11389.6	-15498.5	9091.87	19679.4	5980.6	18333.4	49384.2	-17490.5	37089.6	992.735	3798.77	-466.247	-4477.57	16522.6	19205.5	4831.28	-757.558	-34845.2	-3263.93	-10781.3	-691.671	5603.29	-11584.8	38973.3	-25054.9	19390
84	28677	-7381.81	50584.3	-11957.7	8123.59	11097.6	16875.3	3637.44	-16486	22078.1	8157.29	-253.798	-1539.26	20894.8	15624.1	1291.59	17486.1	-7306.36	-280.091	10432	-2981.59	1011.78	-3966.5	27993.2	3589.76	24289.1	21677.7	13606.2	6581.83	71129.7	34948.5	85657.7	597.406	93801.1	24342.5	6853.34	22954.6	-16299.1	4538.64	-17503.1	-5550.43	7510.36	-53382.2	-751.795	10635.3	-3068.55	4757.14	-46660.9	29713.8
85	37321.8	21937.9	34557.5	35447.9	492.666	-18466.4	-2217.78	-4056.55	-7232.87	26158.4	-30555.6	2048.94	-33548	-57014.6	5461.85	10183.1	3216.64	-7473.46	-1032.22	9581.37	-3129.03	-10841	-4104.75	8815.3	3159.68	41703.5	4711.3	-9853.41	-7319.94	66293.5	14940.8	40310	218.039	57190.1	7557.64	-37.3085	17009.4	-4630.99	2695.49	-26521.8	27112.6	80.4804	-4665.79	-808.223	-6448.79	-16874.7	39998.7	-24721.4	16927.6
86	-34590.3	-19092.7	49404.2	48795.1	31396.7	-7625.25	-26775.7	-86.0744	-2812.91	31501.2	42169.1	5897.27	6359.73	-45334.2	1341.17	-5933.33	20157.9	-7630.78	-1738.06	-12232.9	-3265.83	11518.7	-4232.14	26329.8	10290.6	10349.3	19344.5	-2020.76	15843.5	48245.7	17251.7	29817.2	-146.026	87970.5	6140.77	4170.68	29411.2	2001.75	-2943.43	18337	5515.19	4687.09	-38734.6	-861.141	20785.4	-10284.3	21206.1	5585.05	15776.6
87	37250.3	60527.1	37800.3	13918.5	23976.5	12109.8	-2247.51	2273.18	-4.21378	31093.4	22557.3	-1710.4	17424	72601.9	13036.2	2251.95	11794.2	-7775.84	-2400.36	-51.8708	-3393.91	22758	-4350.87	23444.3	1536.43	18232.3	13272.7	10653.8	14679.8	27735.8	-13932.2	49631.4	-495.695	49494.3	26143.3	-4618.13	15333.7	-8248.9	999.091	10498.7	7141.22	-1229.33	-20111.5	-910.467	31672.7	688.641	33198.7	16297	50599.5
88	3266.32	-52161.4	56048.1	-3369.47	-7433.07	-16399.1	-10932.5	-2811.05	25277.5	25693.6	-12364.5	3530.78	-12130.4	-3175.8	14350.4	-5084.78	11337.1	-7909.81	-3021.73	-8793.05	-3511.93	14607.7	-4461.72	21503.5	7261.11	44187.6	13606.4	-6174.64	-3086.17	18302.3	19477.3	28719.9	-831.022	31848.2	34073.7	18292	16685.8	4311.7	3396.71	-319.106	-22531.5	-2755.12	-21410.6	-956.615	19547.8	-19702.9	42088.8	18381.6	41713.4
89	12515.7	-11957.6	14171.7	-5414.56	23640	2426.42	37857.7	-6813.5	-26846.5	12924.4	-3856.98	3300.51	-4779.15	-2178.3	7173.72	13140.6	7822.19	-8034.24	-3605.27	3302.08	-3621.12	4013.82	-4566.41	3458.17	10291.1	50745.8	6583.45	18897.9	8582.43	53732.1	-9663.83	19798.8	-1152.9	83465	34910.1	-7112.21	9172.56	-4256.9	-10683	7662.88	2418.54	2068.92	-21142	-1000.39	7308.27	10905.2	-18486	-43338.6	38963.9
90	18958.8	-21522.9	70452	8103.14	-30330.3	-19060.8	-28487.2	8642.44	-20524.3	14407.8	-15390.2	-28562.5	-9431.85	-9196.53	-1143.46	-5198.06	-2119.27	-8151.58	-4152.18	-260.932	-3722.3	17470.3	-4664.93	36945.4	13787.5	-8493.12	16873.9	-5343.52	-6264.74	-3770.85	-5358.63	19433.9	-1461.32	28245.4	43193.6	-7745.65	16356.9	-10481	2845.09	-7663.27	10084.8	3942.61	20444.7	-1040.93	9590.37	-3018.9	7074.44	-26346.7	59669.4
91	-21658.2	43143.1	62173.5	-5029.13	29555.5	-15629.8	16727.7	-284.286	-2060.46	10224.6	-2253.59	11253.4	15682.1	-18569.9	1726.58	-20277.8	-24693.3	-8259.17	-4665.13	-710.673	-3815.93	-32152.6	-4754.88	25825	-538.347	26128.8	1798.78	-13088.9	-9326.86	-28807.2	40446.9	45146.2	-1755.32	28615.8	14157.7	26889.2	15920	8497.92	2575.22	25347	9869.25	4910.04	26425.8	-1078.09	10979.8	4176.18	-8451.92	-36938.5	14289.2
92	27981	-21667.2	56956.5	-35684.9	20811.9	3202.41	10296.4	-3713.54	-12250.4	15386.3	-7139.73	10808.6	12093.9	-13794.5	3008.9	-38422.2	960.661	-8359.37	-5145.98	-4802.26	-3901.63	-6612.19	-4839.52	16950.1	-1497.45	-24511.9	2737.52	-17079.3	-13761.5	27625.7	434.139	949.136	-2037.03	51059.3	-8661.84	1654.29	12423.9	-4540.74	2311.62	23276	-17130.5	-317.256	51457	-1113.66	-18659.2	-7080.52	-8125.22	5105.95	6590.39
93	-30547.1	-7931.31	29032.2	-16782.8	12412.8	-32439.4	-42105.5	-10939.1	21010.7	27678.1	11718	-7940.52	-909.512	-60196.3	3005.41	-771.075	-22065.5	-8454.79	-5596.6	1957.9	-3982.01	-20503.4	-4916.61	16551.9	-17103.3	22490.2	9799.75	-18718.2	-5993.05	12858.9	44604.6	3628.01	-2306.07	32582.6	-15729.7	-13487.8	14672.6	5370.91	2052.72	21939.8	-25610.5	2145.58	52997.5	-1146.36	7095.23	13311.1	34325.1	-22092.8	16045.8
94	-20063.5	-19190.9	40598	41935.8	-8880.07	12147.5	-53206.4	18228.3	2068.87	6479.62	3066.25	-1838.92	4920.74	-25173.9	-10334.4	-13856.8	4474.42	-8539.55	-6019.92	-15937	-4057.08	-1252.33	-4990.24	47475.7	-3826.92	-7136.55	194.219	5864.57	-7703.17	19672.1	19313.9	18511.9	-2563.25	21291.7	-47154.2	-2340.97	18641.6	-13569.6	1798.16	29796.3	-12397.7	1513.21	11950.6	-1176.55	-4649.87	-10903.3	29994.2	34980.1	35456
95	-3522.97	6061.24	25961.6	-19437	-20161.1	6046.16	7743.87	-1415.19	-132.843	32739.9	-3804.84	-12388.9	-14096.6	38988.1	2725.22	-30822.4	2975.85	-8619.2	-6416.16	-2869.01	-4125.32	-24916.7	-5057.99	6192.48	7771.08	7792.52	3821.74	-5930.15	-4884.61	-21337.6	26438.5	24980.6	-2808.03	-2599.57	19005.7	-19191.2	12707.3	37281.5	-12686.8	-2509.9	5663.71	-348.671	21911.8	-1205	38825.1	10038.3	57493.5	13090.4	23768.1
96	-41720	-13017.8	1225.32	-16884.4	7306.37	-29102.8	14040.2	-24961.5	9913.15	14718	5474.91	-4348.06	452.921	30801.4	3233.82	-653.327	7952.76	-8691.93	-6787.88	4636.01	-4188.42	11020.6	-5123.5	13117.1	-3188.12	9065.61	-6585.84	245.109	15730	-9543.46	24692.1	-25181	-3042.36	-57488.4	-44895.1	-18924.9	16277	-10850.7	1311.28	-9983.73	-13750.3	3051.03	-19679.9	-1233.2	201.103	-40441.8	42530.3	14886.1	-22028.6
97	44952	-37038.7	11631.4	-31316.9	16211.4	-6665.42	-15618.6	-26156.5	-96.6887	21101.2	13444.3	7.3935	8066.55	-22961.4	12863.4	1036.11	-17922.9	-8760.46	-7136.01	16759.5	-4248.42	-3318.21	-5183.73	-6160.09	-6286.78	-43770.7	4652.87	-19421.4	4727.71	-52994.9	41514.8	-29304.4	-3265.08	-16718.8	-22865.2	-16078.2	5067.46	34249.7	1078.47	-12653.3	-63165.8	-1583.88	60515.9	-1259.21	-9422.11	-1879.46	-7211.43	14423.9	19220.8
98	-12225.1	15571.2	-9776.71	-25954.3	24291.9	-4800.89	-7823.36	923.291	-34072.6	25675.8	11230.5	631.666	-4967.91	52375	4646.75	12820.5	8990.85	-8824.76	-7462.8	-2728	-4302.21	18057.4	-5239.3	7395.2	-6900.33	-28705.5	-1022.53	-26783	-8456.78	-40549.3	48904.1	-582.084	-3477.16	-57159.2	-6853.82	-32087.5	8792.2	-7759.55	-16867.3	-15065.2	-29806.2	-12790.4	5824.73	-1282.8	-26840.8	-41187.2	22658.2	36079.1	-4298.46
99	-32211.3	-903.466	16245.6	-35889.3	-3141.28	-15562.6	-3615.74	-12526.9	-17962.1	13729.1	4526.13	-817.174	-12732.3	29848.7	-5092.07	17217.3	-28349.9	-8878.43	-7770.45	9597.07	-4351.14	5908.46	-5291.66	-46845.4	-2522.97	2299.11	-4050.5	-3297.45	-8919.83	5942.38	45663.7	-17936.8	-3678.84	-42468.3	-43818.5	7819.92	3425.93	922.345	635.063	-37690	2386.62	1463.28	19883.5	-1306.08	-22566.6	-21321.2	-18570.4	20131.7	-23973.5
100	-11869.7	-6969.33	10790.2	-35992.6	-9611.37	-23873.3	-25652.7	-27449.8	709.968	7581.72	24936.3	11105.2	472.277	-2563.47	-2554.16	18474.7	22061.9	-8937.36	-8058.46	-8943.87	-4398.02	-12958.1	-5342.85	-29267.8	-5112.08	30626	7243.65	-14993.5	10061.4	-39633.3	-477.496	-18610.6	-3870.25	-32038.4	-24126.5	-9442.29	-9028.17	-2951.86	-12473.7	5383.16	-819.829	-1112.31	3277.43	-1327.84	-16480.1	13841.3	11709.7	-352.109	6856.18
101	-24190.9	10113.2	61051.1	-46541.2	4829.92	15525.4	-49171	-12093.1	11142.6	1625.36	10184.2	24816.7	-11235.1	-1787.69	4037.75	-22786.3	2817.06	-8996.84	-8328.93	-2256.92	-4441.16	154.11	-5390.33	-32061.6	-2171.56	-20009.8	-5292.78	-13722.4	-27086.8	-20854.1	8618.68	-43279	-4052.48	-40982.6	-1513.95	2526.72	-12988	3673.25	225.847	14355.4	29550.3	-7639.65	1133.01	-1349.04	9805.58	-6405.51	-44561.2	26959.3	-14072.3
102	-89925.9	4563.41	59627.4	3486.2	-7556.95	-6155.89	30167	-4434.03	-21742.5	11102.8	10319.5	7044.91	-9997.86	9524.19	-5673.15	17396	-3805.58	-9053.74	-8583.1	-8482.96	-4481.23	15895.5	-5432.37	-36041.6	-23474.8	14557	338.658	-30408.7	-1422.14	22308.5	56274.6	-3450.23	-4225.79	-21942.7	17364.7	21900	14420.5	-2622.61	34.5524	12453.9	13395.1	-8220.3	5306.03	-1369.36	-9317.48	-18910.1	32674.2	29644.4	-18467.9
103	-86940.4	42078.9	47793.8	-47489.3	-19046.6	9332.49	-56110.9	3013.4	-33657.6	15681.3	12563.9	-4971.26	13129	-33309.4	-5519.06	-22904.5	-10487.4	-9101.89	-8822.58	1973.4	-4520.85	17655.9	-5479.86	-19836.3	-24410	-11855.4	4504.6	10724.2	-4386.6	-17736.6	20561.1	-6888.02	-4388.18	32391.2	22354.2	1977.53	7631.09	-7693.67	-146.161	-2494.97	-10054.6	-329.738	29288.1	-1387.53	5549.67	-6320.68	34404.3	18668.7	15629.9
104	1282.37	-5783.73	22283.5	-23867.7	13349.6	-3165.15	-46699.6	-8312.61	-18916.2	9559.76	17475.9	-11745.5	8150.98	-26021.4	-5458.34	-32136.8	-31920.7	-9142.04	-9048.75	4722.69	-4558.07	3366.94	-5521.66	4419.13	-5592.81	-22137.2	-1599.33	-6107.6	-14651.3	-658.715	9399.16	-44698.9	-4543.48	-3083.92	7083.03	11082.6	11032.1	22288	-318.731	19028.5	-16769.9	-728.544	-3326.18	-1405.28	2101.4	-5757.27	-47044.7	31244.2	716.529
105	25000.5	52741.2	18246	-77.5064	-15408	13339.8	-95430.7	-4513.82	12093.8	7132.65	29716.6	-3157.72	-34407.9	-7349.5	-15450.3	-17056.7	4249.81	-9179.9	-9260.15	7854.59	-4596.03	-8964.95	-5556.16	-3332.24	-4950.13	-7203.46	-9912.31	14391.6	-18724.8	-33565.4	33944.8	-7953.31	-4689.88	22817	1413.89	-10146.8	11633.9	19423.8	-480.338	-6407.77	-3642.14	-1110.05	8605.33	-1420.28	8868.27	-22504.5	14174.1	26645.6	6262.3
106	-37147.7	17256.2	4888.93	20010.1	7546.54	16477.4	-14063	2542.66	11285	-1294.67	-1791.18	-1083.1	-33322.7	-17671.3	-6344.54	-4186.35	-50656.4	-9205.65	-9458.33	6711.51	-4626.45	-11328.3	-5595.15	-5154.82	-12208.1	-22794	10975.2	4352.8	-4360.64	-392.47	47638.1	7889.93	-4827.78	-9694.21	-21388.9	13881.1	16108.7	9640.48	-633.285	9222.83	3311.53	-1474.46	-588.683	-1433.29	-10650.5	-145.953	3222.95	14517.6	-24459
107	-9516.76	-15651.4	13105.4	-7951.14	-4181.47	24339.2	499.998	-23152.4	-14632.6	1743.29	28938.1	21392.6	40196.7	-8048.2	7176.24	-6249.37	-1671.77	-9221.1	-9643.52	7995.77	-4660.08	37881.4	-5624.46	3310.65	17891.8	-14736.5	8466.05	17056.9	9605.85	-50891.9	42952.8	41698.1	-4959.15	27667.9	-23184	-17086.9	10445.5	-2479.53	-775.477	39029.8	24070.7	-1822.92	-12692.3	-1446.08	-668.819	11205.8	-2391.5	-9812.73	-12607.8
108	35205.3	26797.6	67629.8	19987.3	-28332.4	3700.77	-34537.8	-18447.5	21118.4	10042.2	16760	8878.38	-20571.9	-32463	-6519.36	-6017.33	9878.02	-9232.28	-9816.16	2115.69	-4688.93	-25716.3	-5642.8	14877.1	8430.12	15319.9	5053.02	-2034.97	13909.7	50575.3	22220.2	-2806.03	-5083.21	50383.1	-13552.5	-16635.8	13209.4	1247.02	-908.983	20627.6	-1067.25	-2155.89	43644.6	-1458.58	7313.32	2830.21	-28118.2	-25426.9	1673.17
109	37092.6	-4954.05	25929.3	60.3769	-25959.6	-4091.12	44434.4	-1504.4	-3659.65	-2344.29	23180.7	4082.14	-4094.58	25362.8	1990.62	-4438.09	-18515.4	-9243.16	-9977.62	-8298.27	-4704.17	7060.56	-5657.82	7455.38	-8371.97	15272	-6846.89	-28484	16721.2	-45439.8	-5966.47	-621.069	-5197.97	-66427.2	16766.7	3074.83	-6765.97	-2927.73	-1031.83	22661.7	-21094.6	-11305.6	20032.1	-1474.45	-38068.1	-52.0215	-50007.4	26626.4	-52280.9
110	41673.8	14121.6	47349.4	-19570.4	24627.2	5437.74	-11744.3	-24745.7	6825.61	19538.7	26759.3	4973.01	4805.98	12065.4	164.47	-6523.87	24987.2	-9262.54	-10128	-7063.4	-4722.95	18280.3	-5671.86	17712.6	-17059	-15562.3	13331.6	-1964.62	-9223.07	-21011.6	-30022.4	43479.6	-5307.43	15434.4	18878.9	-1582.13	5697.33	-25955.6	-1145.34	30839.7	18163.6	-2775.96	4051.45	-1484.69	-19576.8	27251.9	-38206	39810	-25883.2
111	-71799.2	10844.5	28728.7	60061.6	-5019.89	-9020.81	-21648.2	-4187.9	-9676.42	5575.18	3882.12	-14943.9	5192.84	-18210.1	1348.28	3101.48	-8991.28	-9264.4	-10265.9	3082.56	-4736.42	-54025	-5678.89	20048.2	3002.18	-32646.8	-7106.38	8480.35	-6791.62	24317.1	951.894	60107.9	-5408.73	23560.2	10264.1	-4747.06	9725.54	13791.4	-1249.16	-10007.7	-19205.9	-3065.33	40917.4	-1493.92	32735.9	15589	977.496	48767.6	-28305.4
112	-31977.7	12070.4	67078	54207.3	-7356.2	-9906.75	35584	13638.5	1424.3	12918.9	6660.96	506.256	-136.31	-42763	2375.43	-12034.8	-6920.11	-9266.48	-10391.9	-22221.5	-4745.19	-14229.9	-5687.03	30292.2	-10135.9	16451.9	-6667.68	-15002.2	13838.6	-6160.97	-23112.4	33495.9	-5505.15	52819.8	-12932.7	-10585.3	-3201.34	-12213.7	-1343.68	6876.31	5849.7	-3341.02	34702	-1500.88	10773.9	-2562.42	32925.3	22897.4	-23534.6
113	-70922.7	24173.3	23090.5	29938	12031.9	13585.2	1433.59	-2120.01	6965.36	9616.07	29515.1	843.588	16799.6	-40872.5	2748.25	-16252.7	-8617.36	-9253.95	-10508.2	-8429.16	-4751.45	-28073.9	-5697.73	26486.8	-8227.51	11733.6	-2890.78	2417.61	21127.6	15334.8	-17385.2	27243.6	-5594.12	50006.1	26569.3	-11006	9072.45	9741.41	-1428.04	19152.1	-40160.1	-3603.09	38536.7	-1505.31	9517.95	10270.1	-37089.4	46331.6	-10639.7
114	-713.942	-10239.2	33724.6	9547.11	17847.3	19105.6	19302.8	7496.3	-4317.34	4088.07	23440.8	-9145.91	-1268.79	17701.5	-7541.06	-25006.8	7269.47	-9237.2	-10615.1	6958.02	-4753.48	10199.4	-5696.91	23317.3	2706.83	-24576	-9876.2	-5875.61	8078.84	33152.2	-39047.2	25650.3	-5675.94	27690.2	39680	176.413	17309.5	-17691.9	-1502.98	22543.3	12616.7	-3850.2	31756.5	-1509.32	-35987.5	16047.6	16280.2	7241.9	-6043.56
115	105857	3608.38	35440.7	46615.1	-15566.6	8342.53	-49850.5	-19429.5	-21734.2	3850.78	12961.3	-5069.4	25587.4	8902.96	980.61	-30211.2	1749.58	-9206.88	-10709.3	-6772.03	-4757.16	668.282	-5688.88	37124.1	27208.2	50975.8	16558.4	-16646.3	-913.473	36734.5	-15967.5	35185.3	-5753.78	44869.4	65088.5	997.157	14200.1	10058.4	-1567.02	24214.6	7501.85	-4087.12	3053.43	-1514.41	-4293.01	22424	9509.15	29502.7	26204.1
116	17392.1	13651.4	39301.7	18350.8	35513	2783.3	2856.08	-4066.93	16261	9305.39	33378.6	-4789.32	20908	-21459.6	129.276	-8838.39	2987.28	-9159.32	-10793.6	-6424.45	-4756.93	-4224.65	-5671.6	48467.2	-4265.44	-28339.8	-19479.6	10811.4	11547.1	28895.4	-15986.3	29850.5	-5826.24	59881.7	30715.3	5822.83	7089.42	23423.4	-3447.55	-15376.2	26550.6	-4309.36	21551.6	-1515.17	23315.5	6454	1538.07	2921.27	22197.5
117	-37331.7	30045.9	2328.93	52798.9	4146.6	19636.6	-2923.32	-28271.2	-7040.36	5017.99	18089.3	1693.66	47613.4	8852.31	-4430.89	-32093.5	-6587.1	-9093.16	-10872.7	-11670.8	-4751.2	43178.5	-5644.51	35751.8	11636.1	-8817.24	-14952.7	-17983.8	20323.8	43559.8	23229.4	16090.7	-5892.14	1180.75	-1126.61	8299.36	8230.1	18191.9	-27650.4	40745.8	-4276.39	-4516.73	39530.6	-1513.91	-34707.2	20861.6	-21227	21481.6	10398.4
118	71836.2	31902.5	53528.1	42670.4	18116.3	10642.6	14006.2	-5624.61	1719.95	15055.4	14956.4	13875.3	3610.03	6416.67	-1510.12	26906.4	-8190.29	-9005.19	-10942.2	-1609.24	-4740.86	-38037.2	-5605.33	4896.37	7604.58	8736.72	8906.79	-1323.51	-2252.87	-22166.9	13497.9	33712.6	-5952.49	4945.52	35784.8	-8152.55	10995	-4376.51	-1709.95	24060.4	-3351.24	-4711.88	39507.4	-1509.96	-12538.2	21128.4	-24314.6	-9667.81	54567.5
119	71924.4	-723.957	22803.5	22301.7	22173.8	27120.1	-52475.6	7989.3	1411.6	18355.2	10173.1	-1422.3	30251.8	27135.8	-2300.38	6918	-37446.7	-8893.08	-11006.4	-817.81	-4724.05	-9407.6	-5552.04	22925.6	30433.6	-12967.3	-19719.6	-17978.6	-2672.89	125567	8239.71	38992.9	-6014.02	60168.8	33862.8	-6508.22	4436.45	-17735.1	-1741.23	14867.6	-6182.4	-4894.96	17004.3	-1502.53	10019.9	9950.26	19637.2	34501	45326.9
120	17774.8	11100.2	8413.04	-30881	11386.4	19125.5	-28423.1	-5892.88	-7406.99	9242.07	4656.21	12815.3	-22885.7	24370.1	-3071.74	21242.6	-18813.9	-8756.74	-11067.6	-539.861	-4698.6	-22717.4	-5484.17	27241.6	-10375.4	28177.6	8474.06	-6451.39	13807.4	129225	18721.4	72097.2	-6064.26	-50501.5	13381.7	69.5169	-13712.8	6032.46	-1761.88	22994.3	16655.8	-5063.89	27905.9	-1491.13	12181	-9790.85	2569.14	55576.2	13266.2
121	75101.3	22620.7	8117.94	40091.5	22288.5	16814.7	-3927.71	-1854.01	3885.83	6425.31	16525.6	-8869.14	15429	1786.94	-3826.21	-25310.1	5668	-8626.71	-11115.3	8427.09	-4673.08	53717.3	-5416.77	3558.58	18929.9	-9688.49	299.107	4327.61	-11639.7	94136.3	-7117.5	29350.8	-6109.01	-67140.3	-6299.18	9925.98	-7745.35	3265.72	-1772.92	19747.5	20738.4	-5216.06	1481.53	-1477.8	-10255.4	5776.31	13021.8	3146.58	19059
122	30406.8	9268.41	64676.6	-315.322	8897.3	21038.3	49349.8	-20731.6	-12248.1	4214.4	14557.9	5199.67	14697.6	10282.4	-4560.83	-12676.1	12949.1	-8483.34	-11155.2	-5747.92	-4631.75	22577.1	-5339.63	19013.7	29454.2	-10906.4	-3694.23	-18847	19411.2	70213.9	-11704.6	28076.3	-6148.6	-57495.1	12616.9	-7200.7	14348.6	-1344.61	-1781.1	16444.4	-8745.18	-5354.4	18307.3	-1460.53	-23882.4	3892.4	-12245.1	19690.6	17589
123	-9021.01	9244.9	-2350.27	-46718.1	28406.3	28064.2	2274.35	-5626.85	-31150.4	2711.05	9458.67	-648.407	9441.53	49733.1	-5274.56	-17512.3	20552.5	-8328.63	-11180.5	-3256.86	-4579.25	987.253	-5264.49	4020.99	-767.311	-4745.46	10560.2	1517.79	-6625.46	107346	4326.76	17911.5	-6178.17	8619.66	33546.4	24447.6	-3846.67	-314.989	-1781.54	-1284.14	12092.1	-5475.64	18533.8	-1449.4	18913.2	2198.79	-30857.5	22945.4	32210.7
124	21689.9	-6037.48	22671	-12033.5	44646.5	30848.6	-66902	14061.1	7472.27	16803.2	9093.14	-13964.5	-13382.6	35941.3	-5971.24	-23686.5	-3033.79	-8164.1	-11196.3	12580.2	-4515.11	-19890	-5168.28	-20527.6	-3279.37	-27253.4	-11701.5	-2757.15	17313.7	33912.5	7345.21	2365.92	-6198.3	21552.5	17858.8	6887.45	-3620.18	964.775	-1776.47	-7880.28	-23452.1	-5581.81	22560.7	-1421.99	-1512.35	-18543.5	-55883.3	-12902.3	22687.4
125	-51140.8	10452.6	6292.27	2423.46	9818.24	29326.2	-99278.2	-6735.7	14074.5	9765.15	21529.2	12345.5	-4456.17	-12135.1	-6648.08	13287.6	15051.7	-7990.65	-11188.1	9696.77	-4439.57	-22568.7	-5066.07	-29555.3	-6392.2	-27196.7	-16163.8	-5180.89	-21850.1	84985.4	-8712.2	-7331.96	-6212.71	25890.2	13244.8	-15614.7	-12015.6	-19208.4	-1767.06	-23620.7	-14677.1	-25894.3	26844	-1391.64	6686.58	-274.834	-15425	-37504.5	30327.2
126	14611.3	-5870.22	6351.56	-19104.7	4236.36	27594.4	23435.5	1178.8	864.392	5388.82	5790.56	-12797.2	-40628.8	31465.6	-7305.21	-12610.8	42871.2	-7808.51	-11149.5	-16085.6	-4353.54	4659.25	-4958.28	-816.438	-5431.84	25252	5048.78	4743.22	-19370.5	47017.4	31047.2	26519.1	-6213.48	9086.53	51734.2	-23803.3	-21074.5	-9508.65	-1754.76	-12522.5	-49440.8	-5755.51	-32713.8	-1358.73	47771	-7010.68	41744.4	21364.7	29765.5
127	-133083	14485	-52263.2	-32692.3	-420.329	6690.5	33490.6	-14359.9	-2091.7	-4338.63	6522.45	15170.9	-37685.2	20408.1	-7944.32	-5835.56	7026.4	-7617.38	-11082.7	-499.188	-4258.32	50903.5	-4844.99	-3575.6	1908.08	-29776.2	3347.24	4571.06	9727.23	-5657.31	25573.5	-15489.5	-6199.83	-22118.2	-5999.14	2976.95	8342.08	-25823.7	-1739.12	-34477.7	-40151.9	-5820.14	-523.665	-1323.6	-1514.09	-333.391	67979.4	19705.4	-43663.6
128	-86868.9	-16833.5	32563.7	-13299.2	-19297.8	15426.7	-8984.44	-33294.8	10822.4	-14721.6	13268.3	6310	6516.79	-22999.3	-8561.51	-34355.5	-9580.24	-7416.57	-10974.4	4110.15	-4155.34	2138.16	-4726	-34222.7	3869.87	6489.78	-1240.9	15563.3	-23517.5	-7538.57	12458.9	30508.6	-6166.8	-3728	-26116.2	10544.5	-10760.5	-11541.4	-1719.09	34113.5	21311.1	-8898.11	-56810.8	-1286.5	-13794.4	15043.5	59502.9	4990.31	3498.17
129	74.2423	10431.1	-24193.6	-48441.4	-6008.08	21973.9	-7869.27	-194.143	-11054.9	15443.3	-4945.4	6334.78	-12921.7	3253.51	-9156.78	34898.4	-19530.3	-7205.16	-10821.6	4013.99	-4045.82	8439.34	-4600.94	-18758.4	-30071.8	14144.5	20201.6	13018.3	-19648.3	10596.1	-7899.27	12519	-6112.61	19961.1	-35950.2	10210.4	-19274.3	-22490.3	-1700.39	37962.9	20691.9	-5902.27	3430.94	-1247.57	-25598.7	-541.392	31670.6	-15081.1	36827
130	41946.5	24756.6	-29511.1	-31749.6	26516.8	8379.21	-6405.1	5527.47	2246.32	2046.87	7646.16	3807.17	-37945	32991.3	-9729.46	10233.3	-41803.4	-6982.08	-10628	8964.69	-3930.66	-66275.5	-4469.28	-30735.8	-8006.28	-1204.05	-3581.92	11748.8	-15295.6	27814.5	12804	5769	-6040.52	50592.5	-2021.22	-3663.5	-42713	-20148.2	-1683.46	-31633.4	-3917.31	-46654.5	-44022.1	-1206.85	22741.6	-10662.4	33131.8	-30767.5	14909.9
131	-80179.5	-17360.8	1918.56	-23943.9	3275.85	-4998.24	51907.5	14373.1	23315.7	5386.22	8744.09	3094.07	-43006.5	-15892.2	-10279.3	-25335.7	-5358.02	-6746.23	-10373.3	-1200.24	-3810.37	-29294.1	-4330.46	-31566.6	-11469.9	44828.8	-2114.3	-6883.6	-40780.4	12579.9	55050.8	11384.1	-5944.34	11890.6	-6160.39	-7039.51	-13643.9	-18400.6	-1665.93	-43074.1	-6486.62	-5930.22	-32523.3	-1164.27	-1533.32	16175.1	39002.6	-12122.8	-42916.2
132	-1424.99	-15928.1	-7616.71	-25961.8	-55806	-8196.48	-13299.8	6756.07	16788.8	8205.74	1675.86	-15444.7	-6793.2	-21652.2	-10804.2	-26878.8	4899.88	-6496.49	-10068	-10737	-3685.08	10213.6	-4183.86	-28925.2	-22506.2	51660.1	-7653.74	-16521.4	42390.1	-6324.19	27177.2	-48215.8	-5824.48	33280.2	10511.3	15429.9	-34303.1	-9515.44	-1650.54	-3467.92	15554.5	-5919.59	-19175.1	-1119.73	-20262.8	10249	-21600.9	7183.6	-6895.34
133	8643.83	-34532.6	5373.18	24293.2	-33715.1	-10183.2	-5769.46	9443.22	7158.41	-9249.11	3345.22	996.681	-5940.53	-29925.1	-11298.9	3115.83	12155	-6231.77	-9710	620.845	-3556.4	-1108.64	-4028.84	-21328.4	-17150.7	20465.1	12960.3	25081.6	455.589	66441.6	33373.2	19190.6	-5668.72	16013.5	-10124.7	21501.7	-25274.6	5658.08	-71792	114.579	-30241.6	-5895.02	-7289.68	-1073.07	-11736.6	6513.17	13587.3	37838.2	-42397.7
134	-26999.8	-19769.7	14819.2	3090.45	-33091.5	9331.56	-44665.5	11381.5	-9303.59	16721.3	-106.532	15542.6	3246.76	1979.4	-11759.6	3261.36	-11441.1	-5951	-9297.27	16608.9	-3419.93	34129.4	-3864.81	-7149.26	-20978.7	44977.2	25489	-28003.3	-20739.3	45929.6	41158.5	-16515.9	-5494.83	13154.4	20802.4	-15305.9	-31624.9	-20464.2	-1624.04	-35395.9	-45796.4	-5860.44	-56316.2	-1024.12	-2992.55	20091.5	-14816.4	-28005.3	34262.5
135	-16476	-3119.8	841.415	41676.7	-24995.9	10885	9003.7	4453.64	7647.35	-35180.5	9721.67	-9335.36	-7612.25	-73462.8	-12186.1	25217.8	11458.7	-5653.16	-8841.2	-3484.74	-3277.6	33616.1	-3691.14	26512	-17878.9	25983.7	11362.1	-21628.7	-22291.5	-60566.4	-34066.9	4232.93	-5301.4	10079.9	9102.87	-24254.4	-24206.9	13257.8	-1614.08	4326.7	23502.4	-5811.76	9984.07	-972.675	22480.1	13891.8	-3347.67	9148.73	-19193.7
136	-59210.3	-35663.2	-8148.93	23334.5	-22110.9	-11198.7	-90350.2	813.434	11387.5	17424.4	-469.653	11519.5	-28686.4	-10427.1	-12575.6	9340.36	-12817.9	-5337.23	-8351.79	5454.99	-3128.82	-11423.3	-3507.26	-25521.9	4125.34	23843.5	7943.11	-20231.7	-5170.88	-32696.9	5019.01	4270.17	-5089.07	54499.2	-23334.2	2917.55	-35413.6	-3020.09	-33597.3	-45822.2	-20816.9	-5752.04	31825.5	-918.543	12120.6	15609	1449.84	4091.94	-7867.75
137	43296.8	15531.8	648.224	1661.55	-202.699	16071.9	-61912	2274.53	-6930.25	17854.4	8863.66	-9290.97	27580	-29274.4	-12917.4	31067	21868.2	-5002.23	-7840.83	-14070.1	-2972.95	-7598.55	-3312.59	-20136.6	-23626.2	-18507.1	21553.6	24478.1	-3034.11	15024.8	43401.1	12928.7	-4863.35	96227	2539.36	574.58	-40122.3	-9872.84	-1599.84	10556	-28873.7	-5682.96	23335.2	-861.526	2568.38	8667.91	-63725.7	-18689.7	-22058.7
138	-79170.1	-52211.5	33689.4	12626	-28874.9	-14021.9	-14216.7	7517.03	-12364.2	-23833.8	-171.2	-12554.8	-36535.5	-9190.72	-13208	7862.97	6898.93	-4647.21	-7300.97	-18147	-2809.38	8343.95	-3106.55	-9759.59	-1233.62	-22298.1	18533.1	4168.6	-5234.57	-28606.9	1790.4	16298.5	-4628.73	4795.72	21375.5	-9641.42	-21158.4	16382.9	-1594.55	-37272.4	17908.7	-5596.4	-18237.2	-801.429	24873.6	8424.12	20850.3	-13551.8	-6966.49
139	-78637.5	-37283.1	-62810	-9365.76	-48799.7	-8401.94	-78274.4	6646.82	26737.7	-22609.1	5127.63	-2417.24	14855.6	13588.2	-13444.8	8057.23	6247.36	-4271.21	-6743.96	-2093.43	-2637.49	7934.52	-2888.59	16792.2	-1106.17	26759	17902.4	-7650.83	2467.4	-31770.5	12235	20645.2	-4384.13	1844.44	56665.4	-4494.76	15932.2	11489.3	-1588.87	-27079.3	8995.83	-60060.3	-17004.7	-738.06	-16365.1	9637.71	-31952.2	3856.51	10277.3
140	39171.2	-35918.1	-20755.5	13660.5	14854.9	483.358	41380.5	5816.86	-3843.17	-14085.6	5655.16	8964.75	290.723	-21504.5	-13614.2	-15914.6	-4705.99	-3873.24	-6172.07	-5461.73	-2456.68	-48397.9	-2658.14	38416.9	17170	14062.8	16164.1	-22212.3	-610.114	-61917.1	-4132.44	21320.7	-4129.89	73528.2	40398.5	-5895.7	-5365.21	3673.16	-1584.05	-10633.8	-12602	-5383.74	-764.76	-671.229	2536.37	7829.12	345.587	-4980.26	-1727.72
141	-116762	-8399.33	-67536.7	10575.7	-16917.8	-5978.16	-54107.5	5026.95	-18807.7	-47610	-6134.93	-14383.6	-43034	6938.73	-13711	-1809.24	4591.93	-3452.36	-5586.03	8315.63	-2266.36	6625.92	-2414.64	9798.4	-12012.2	2417.84	2013.96	-18628.1	-11859.6	-82687.6	5786.17	17781.5	-3868.35	-62616.3	57055.3	-6713.65	-15428.3	-14.9907	-1575.59	-10999.9	37554	-5249.22	-21866.1	-600.748	-16355.7	6105.12	6083.38	13154.5	6539.44
142	-18981.9	1210.33	-19774.6	31046.2	-3852.77	379.702	14984.7	4277.51	3968.62	-44904.8	4493.16	2673.55	15945.6	26992.1	-13722.1	-11968.1	1008.23	-3007.54	-4985.32	-3468.68	-2065.95	12532.3	-2157.52	12276.5	8296.66	30749.5	6052.62	-18251.9	2429.99	-80604.3	10596.1	20987.1	-3599.46	475.832	43339.3	8482.33	-2711.28	7627.97	-1559.24	20896.2	18994.6	-5092.57	-22762.1	-526.428	2140.54	4461.51	-21817.5	90617	4652.13
143	-239691	19716.7	-20454.5	-777.512	7247.32	15197.6	27905.6	3570.49	13104.8	-9468.07	3684.39	-4067.39	-31755.6	-25357.4	-13642.3	9129.93	-11249.8	-2537.78	-4368.54	2096.86	-1854.88	18175.1	-1886.17	19887.5	2986.46	-10282.5	11340.3	27086	-7082.98	-70340.6	-21843.1	8378.44	-3322.79	45699.9	54483.8	1225.23	-37280.3	-549.608	-1535.35	-22494.7	-9331.23	-4914.24	-21538.5	-448.079	-7631.08	2894.22	12245.8	-4956.39	-33977.8
144	-155305	17382.1	11254	-16345.4	6619.66	-17637.2	-21699.3	2906.34	23069.2	-10734.9	-2521.54	-14298.3	-4408.47	3488.53	-13460.3	33957.1	-10344.4	-2042.01	-3733.71	-1773.74	-1632.57	-33823.8	-1600.01	26383.2	-16848.8	27465.2	9869.08	10804.5	-13219.7	-104058	29437.6	-35643.7	-3037.65	1598.43	41705.3	5854.48	2241.11	24762.9	-1501.19	-72037.9	12377.4	-4699.32	20288.5	-365.507	-11844	1400.15	5299.55	30737.4	-35284.8
145	-42601.7	24053.6	10681.8	5204.98	3778.22	31005.7	2973.77	2286.11	12898.9	7874.63	2071.22	-5340.75	46144.4	18186.3	-13171.9	9315.56	-18427.4	-1519.12	-3078.45	23168.3	-1398.46	-4452.55	-1298.39	617.401	14509.4	17225.2	8466.03	-8935.46	-13336.5	-58484.7	19662.7	14816.2	-2743.14	37782.9	42651.1	12537.9	-17179.1	-8218.84	-1454.07	36806.5	-32837.5	-4453.98	28911.4	-278.517	-39886.3	-25.5469	-22826.3	60281.6	-58855.3
146	-94975.2	-69982.9	-152008	-343.445	-10805.7	-7050.08	-11428.3	1712.01	-8524.4	553.245	-36400.8	4410.68	-4959.72	25918.5	-12768.3	7821.03	22624.8	-967.976	-2400.23	2343.31	-1151.96	59785.3	-980.661	47564.2	24783.2	-13458.8	7136.4	26681	12979.5	-22365	11136	9392.12	-2438.25	44135.7	33069	-12013	-2364.9	-9095.9	-1391.35	-54581.6	-1537.55	-4166.83	-315.393	-186.904	16618.7	-1385.27	-12200.3	11261.9	-27364.1
147	28177.2	42397	-117751	-10214.2	19907.1	3323.7	7947.73	1185.9	12569.3	-40532	412.18	-7294.8	31624.8	34426.3	-12240.9	193.755	6133.07	-387.365	-1696.42	-8371.34	-892.462	-760.632	-646.143	56402.5	-23163	-29900.9	5877.66	-25602.8	-9463.79	-12687.9	14156.7	14705.4	-2121.93	20688	34131.8	8205.06	26830.9	1145.71	-1308.21	-26047.6	-2379.57	-3838.69	30810	-90.4588	-30060.5	-2682.41	-36132.3	44740.9	-9121.3
148	8395.89	-66415.9	-76199	35574.9	-10470.1	-4548.11	-5460.93	709.854	8943.78	-15360.6	-466.676	-1986.3	21757.5	11797.3	-11590.5	20824.7	1017.96	223.969	-964.394	-328.922	-619.367	14374	-294.118	-7362.94	-2799.06	3504.09	4691.4	-16062.4	-14741.9	18529.9	-886.431	-5110.08	-1793.06	62240.4	29541.6	-5227.7	25579.9	4578.85	-1201.93	2050.94	135.946	-3462.15	78766.2	11.035	-10897.5	-3921.89	8402.49	21550	12966.9
149	1665.38	6684.29	-32727.4	-22735.8	10255.3	18029.1	42916	286.793	-6553.1	-43281.2	-1392.18	19338.7	6942.55	40016.4	-10819.3	-6599.63	4284.09	867.346	-201.544	-399.61	-332.038	-24670.3	76.1605	23700.2	16620.4	-6333.04	3577.55	-4653.92	-19631.3	-94165.3	-23641.9	5986.08	-1450.54	23970.8	35975.7	-11232.9	-15993.8	4091.21	-1071.07	-17900.6	-36223.6	-3030.11	21474.1	117.803	-24036.1	-5104.65	19383.4	-42579.9	5066.45
150	-57316.7	36231.6	12970.1	13584.9	-23734.7	-185.482	3792.05	-79.3447	9149.89	24187.6	-2380.18	11769.4	15942.4	23362.4	-9929.47	-26682.1	12153.1	1544.15	594.683	-10883	-29.8232	28345.1	465.477	-5133.14	-11993.3	970.839	2539.12	18901	-2708.07	-10978.6	-14851.8	-10798.7	-1093.26	31686.5	3315.62	-16574.1	4642.52	-11004.3	-909.701	-97966.9	-8712.34	-2540.38	-11174.9	230.081	-6509.06	-6236.26	38322	3186.82	-3109.93
151	-12653.3	-14641	42861.7	-32249.7	3599.3	-839.551	-29064.2	-385.667	-10842.6	-23049.1	-9286.96	3673.47	-21276.8	-14864.4	-8922.98	22228.4	8029.82	2255.81	1426.8	-4716.07	287.952	-17783.9	874.648	-37103.2	-23808.5	5749.39	1574.74	15139.3	-4110.62	-75487.4	-77872.1	11367.1	-720.114	-41787.8	14838.1	15490.5	-5755.51	2848.11	-716.622	-20217.9	6998.83	-1989.77	-5534.48	348.112	-48161.1	-7319.02	47921.9	-2756.32	-4528.37
152	-2655.34	27365.6	-22967.1	8652.08	19144.6	-21961.9	72893.1	-627.539	-938.066	-49232.7	-42877	-7636.07	10772.4	24461.3	-7807.06	24227.2	-27222	3003.84	2297.26	6154.79	621.985	-66901	1304.53	28362.7	20024.9	-7692.08	688.501	-9129.68	-6738.93	-74700.6	-14610.3	8348.75	-330.022	-53284.4	31346.7	2697.85	23689.8	-32713.6	-489.213	-452.059	-15071.9	-1376.91	-8863.1	472.15	-37902.5	-8357.08	28390.1	-75540.6	-23060.5
153	62592.1	-43956.3	-70242.1	-52459.5	-3283.39	-1494.54	28049.3	-800.022	-5224.22	-9036.02	-48690.5	6264.24	-20730.7	28875.3	-6589.95	-15537.3	-66053.2	3789.81	3208.5	-7788.94	972.995	251.559	1756	2509.27	10345.3	-46799.2	-116.365	-14400.8	-7519.96	77082.8	-9618.96	-2879.72	78.1013	41529.6	13593.5	-11749.1	11405.1	-13639.1	-225.168	-7031.06	-40657.9	-695.85	-232.635	602.456	-11775	-9352.66	7294.13	-48134.8	-18951.7
154	65554.6	7278.98	14305.8	-20700.7	3655.48	-15047	31680.7	-896.869	-5172.31	-19986.3	-7287.84	3360.94	-4975.2	7368.06	-5282.29	-47754.9	11080.4	4615.32	4162.91	1336.93	1341.72	-66285.5	2230	27283.8	-18101.5	-37421.8	-837.535	-5869.49	-7875.11	-26507.7	-89199.8	-3743.31	505.327	-87153.4	-1277.65	-8216.41	14495.1	-28107.3	77.4562	-21088.6	-14583.5	54.7253	-46821.3	739.301	-21458.2	-10311.1	44260.6	22866.7	-59729.9
155	-1337.2	-60168.1	34437.1	32010.6	50809	-51775.9	3943.65	-913.315	18156.9	-4919.03	-8851.11	6504.83	-39606.3	31533.1	-3886.99	24467.5	14642	5482.06	5162.84	-21397	1728.93	-75810.6	2727.46	27350.7	3394.08	-88248.4	-1468.7	-4447.13	-257.01	-62239.7	-27738.2	-10290.5	952.715	-71702.7	2947.36	-16259.3	26864.7	6480.7	419.698	-23220.8	-41060.1	876.78	-29197.5	882.965	-18212.5	-11234.4	22458.4	-9900.7	-31498.8
156	1686.92	-1891.24	13680	-12471.6	-3846.33	-29149.7	-55476.2	-842.328	18426.5	-22873.4	-10589.2	-1610.8	8043.19	17677.7	-2414.68	-7510.85	-4970.2	6391.72	6210.63	-5738.19	2135.38	14984.4	3249.37	31227.3	-6115.33	-11907.3	-2004.25	-22460.3	25167.2	42040.8	66728.2	-4480.25	1421.32	-82904.1	-3064.04	-34530.3	-14868.3	11310.1	803.951	-29596.4	24868.9	1773.2	3459.75	1033.73	12044.7	-12128.8	-3300.85	-9011.75	-8195.26
157	-33276.4	-43694.9	-20619.5	21474.3	86835.7	7083.4	-25831.7	-676.588	-37850.5	24978.7	-14576.6	18297	-24987.6	39208.9	-870.914	-35773.7	-44107.6	7346.06	7308.59	10833.2	2561.87	6320.98	3796.74	6827.51	-5525.55	-20676.6	-2434.45	-1614.88	-44665.8	55279.4	31358	-31579.5	1912.18	-47129.8	6440.66	3015.72	26435.8	-15366.9	1230.23	-49873.4	-13373.7	2743.88	508.138	1191.9	-28677.8	-12996.4	24865.1	17466.2	-87897
158	-76068.8	-53586.7	-45722.6	-72256.1	2008.46	15467.9	-19150.9	-408.577	-5441.42	25143.3	-14669.7	950.29	22911.2	43711.6	736.96	-5570.41	-16779.1	8346.85	8459	-9793.88	3009.19	-32152.4	4370.58	1600.79	-28578.2	-21989.2	-2749.89	23796.8	4967.31	42019.2	6188.72	-12501.5	2426.32	-18929	10491.5	17778.4	9110.74	-35063.2	1698.75	-75218.2	-26804.6	3790.29	8550.89	1357.75	-22352.2	-13844	-37028.7	-13313.3	46383.6
159	-5664.88	-88442.2	20808.6	52867.4	1693.65	13033.8	-44578.5	-31.0107	12904.3	29292	-17046.6	8692.54	14554.7	31781.3	2406.37	24880	-29575.3	9395.87	9664.07	2534.87	3478.13	-22279.8	4971.92	6868.32	14788.8	-6394.73	-2937.17	-1005.18	-14345.9	-21962.9	19246.5	-15105.5	2964.74	-47211.5	4692.62	-11222.7	22837.7	-18696.3	2210.16	-32304.1	-69560.4	4915.69	-56512.6	1531.59	-40642.1	-14676.3	19765.7	1420.44	64170.5
160	25717	-11495.2	-186566	-47728.5	-22270.9	-19339.6	6775.72	463.968	2635.23	17025.2	-33082.7	840.955	-31072.4	-11121	4136.29	-2941.57	39513.6	10494.9	10926	-9586.34	3969.49	-42631.9	5601.81	16008.5	8281.45	-85503.2	-2980.04	15440.5	3355.14	40010	-28207.5	-59142.6	3528.44	-24301.6	1550.93	-1444.9	-8896.3	-38.9721	2763.88	-44198.9	-19652.4	6118.96	53218.1	1713.71	-27951.7	-15500.3	-13750.3	-8371.9	38930.5
161	-101559	12868.1	-61853	-2515.92	3955.2	-7950.46	-61401.6	1083.89	14139.6	29807.6	-22531.2	6845.61	-4781.49	14037.1	5925.37	3890.99	-2207.71	11645.7	12246.9	-21440.3	4484.02	11193.4	6261.29	30742.5	-8803.48	-43435.2	-2859	-15277.4	-39771.6	22811	11397.3	-49567.7	4118.36	11026.3	-7760.13	11261.7	19086.9	-2190.2	3359.58	-67980.2	-20112.5	7401.46	29681	1904.41	-15553.3	-16324.8	-3091.63	-12375.8	36529.7
162	-88266.9	-5079.97	-115586	-6147.37	-8759.28	9731.49	-33563.4	1835.77	1132.04	-26406.5	-30754.6	-7591.24	2613.59	-19833.6	7774.66	-11562.7	1125.17	12850	13628.7	-7893.35	5022.49	-27219.8	6951.38	18687.4	13550.1	-30987.4	-2550.21	-17527.7	-28010.6	18057.4	66091.6	-28962.1	4735.42	54289.6	-12562	-23829.2	17154.3	-3817.33	3996.56	-53650.8	-7899.09	8764.16	-4702.15	2103.97	-5224.21	-17159	-19702.2	-39149.6	26074.1
163	107130	13407.3	-138033	23221.4	4408.91	3488.74	-50450.8	2725.78	-13069.7	-35580.8	-29001	6214.73	22804.8	49045.7	9685.54	-24548.1	54279.5	14109.5	15073.4	-17562.2	5585.59	-37799.7	7673.08	9985.92	-6305.55	-37422.3	-2025.35	14595	-37089.2	72.5863	-18857.2	-34676.6	5380.46	-6752.55	-19131.7	6298.36	15183.3	-6654.22	4674.07	-12483.5	-2087.48	10206.4	-22020.4	2312.67	23271.5	-18015.4	56662.3	24195.4	25424.5
164	82878.9	4413	-44539.8	-6421.05	-6803	-10594.4	34251	3759.77	-9962.98	-59005.1	-32582.4	-9163.3	-21068.3	-16447.1	11660.3	15949.4	-760.365	15425.7	16582.7	-7086.92	6174.01	-18229.2	8427.37	12271.2	13169.2	-39613.9	-1249.52	8944.37	-32000.2	-40279.3	-16442.2	-45445.4	6054.3	1411.28	-8348.52	-18603	13172.3	-46403.8	5391.28	25656	-42243.2	11729.3	-8.4311	2530.78	-9535.39	-18908.5	-17974.9	-11872.4	6241.81
165	-79127.1	-29516.5	-197505	-44158.4	3127.86	-20900	52088.6	4941.32	-1663.35	7830.15	-36366.4	-3900.49	-14575.3	7367.11	13704.1	4853.75	-15230.4	16800.1	18158.3	-377.777	6788.35	-28230.5	9215.17	5458.66	-14337.6	51672.6	-181.417	21227.9	-14717.2	40081.5	-69757.7	-89620.4	6757.64	-9643.79	-21471.2	-17508.5	11119.9	9695.8	6147.28	-7946.62	-6183.28	13333.4	15026.6	2758.54	-18462	-19855	-45001.8	-59623.6	-572.807
166	-98546.7	-26998.9	-37098.7	-73166	-11551.4	-25683	-41829.2	6272.06	-20864.5	-23782.5	-40322.5	-8092.22	-35712.3	31381.1	15816.2	-37836.3	-16085.5	18234.1	19801.4	-14070.3	7429.13	36737.2	10037.3	-22882.9	-12204.6	-6494.04	1220.17	-10256.8	-11280.3	108302	-4043.84	-59457.2	7491.11	3512	-36525	-12945.7	9023.2	3968.98	6941.11	-22282	-67638	15019.1	7449.25	2996.17	21054.5	-20880.6	-60068.3	-26553.9	-17566.8
167	-44.5167	-27648	-22375.6	-56019.8	-470.83	-20591.7	397.451	7753.3	-32371.6	31753.5	-44413.4	-824.795	-38702.6	-12826.2	17997.3	26145.1	15762.1	19728.8	21513.2	-5712.23	8096.81	28714.8	10894.7	-9562.11	-16549.1	-25081.8	3012.38	6288.29	-12943	74287.1	51675.1	-56676.6	8255.23	-119033	-48519.7	8818.09	2012.26	-4149.63	7771.79	-13884.5	-5806.28	16786.6	-21040.2	3243.88	-21724.8	-22011.9	-34570.1	-106954	-39655.4
168	56009.7	-41411.7	-61753.7	2343.58	-59425.6	18450.2	63668.3	9382.15	3319.17	32293.8	-48597.7	2194.13	-62740	-36514.9	20261	5811.89	-2152.78	21285.2	23294.6	19015.9	8791.72	-570.194	11787.9	-17953.6	13784.9	2674.8	5256.15	-5028.17	-12655.3	2276.35	-38609.3	-62680.3	9050.37	-85628.6	-30706	-24685.2	4686.58	-20974.3	8638.3	-26161.8	7628.19	18636.1	-49297.3	3501.81	6369.89	-23277.1	-43747.7	-9433.6	-23903.2
169	-60560.2	36392.9	-125766	-35894.3	-6535.48	-14654.2	-80388.5	11153.1	7403.53	-1554.57	-52830.1	-43620.6	57379	-8694.79	22602.2	-20625.6	-21127.9	22903.9	25146	-2105.6	9514.07	-112492	12717.6	-27081.5	14302.4	8930.21	8023.32	-5391.34	-12701.3	-96897	631.608	-73176.3	9876.77	44291.3	-36875.1	4202.99	2440.38	7938.04	9539.63	-64609.1	6581.12	20571.3	-40940.8	3770.1	-52223.7	-24711.2	-22552.5	-1452.67	-37681.6
[truncated: 51 more columns]

## Sheet: Free running dark conditions
	Replicate thalli ->
Time (h)	DD1	DD2	DD3	DD4	DD5	DD6	DD7	DD8	DD9	DD10	DD11	DD12	DD13	DD14	DD15	DD16	DD17	DD18	DD19	DD20	DD21	DD22	DD23	DD24	DD25	DD26	DD27	DD28	DD29	DD30	DD31	DD32	DD33	DD34	DD35	DD36	DD37	DD38	DD39	DD40	DD41	DD42	DD43	DD44	DD45	DD46	DD47	DD48	DD49
25	-77093.7	-47872.7	-12206.7	-10340.8	-225410	-27359.4	18898.4	-60164.9	-147304	-24098.6	-23125	-10676	-98167.3	-24774.3	-57698.6	-40169.9	-13377	819.262	-21611.5	4007.78	-20959	-57528.3	-59156.6	-33586.4	-34617.2	-47056.7	1878.54	32823.5	-17312.4	-27495.7	-37140.6	-59606.6	-42360.3	-86225.6	-86211	-81960.7	-45322.7	629.777	-75288.2	-100070	-83434.4	-22988.2	-21747.6	-23175	-38926.1	-8691.95	3249.15	50282.6	-44326.2
26	24707.9	-74979	-49000.1	-34053	-61873.1	-10434.4	-78288.4	-20197.3	10254.1	4605.04	-23296.6	-22383.8	-9024.56	-2674.74	-112039	-6664.05	-47333.6	-51716.3	15029.6	-12540.5	-56306.3	-28368.4	-11121	-67230.1	-7122.83	-8608.22	-36019.9	-57470.1	-39505.5	-35969.9	-42621.4	-8788.15	-15149.6	8410.28	-52620.6	-72598.8	32207.9	40046.9	-10598.3	26587.7	23847.5	-9327.28	24813.5	-32062.4	5195.06	-24625.2	-2874.08	-47887.1	-23835.5
27	795.62	-11346.6	10625.9	3845.44	-8379.47	-41281.1	17559.5	-34992.3	-15779.6	-29894.9	8321.14	-30396.8	51362.6	27439.9	-19037.9	-44273.1	15370.2	-16211.5	-24850.1	22345.9	3342.08	21124.5	-26566.9	18439.5	-45474.3	-7907.98	24897.3	-8373.85	-56797.4	-32712.1	-12439.8	-22616.5	17813.8	-4471.67	-41144.8	-122105	-54148.6	-19771	22184.4	15716.1	-21704	1904.85	-22033.8	1818.78	60758.7	9241.08	10623.2	-3015.48	56315.1
28	-58378.8	-47428	-21877.9	-27554.2	-67168.1	-52692.3	-22842.9	40047.5	5978.52	-18164.2	-25780.3	-59409.9	-71246.8	-26524.4	-30249.9	-57271	-42606.8	-33872.4	4091.26	-66108.6	-16256.4	18585.3	-19305.7	-44838.3	-91046.8	1521.39	-44088.5	-73557.1	-17113.9	-3275.53	-6675.72	-18295	5086.97	-24721.3	-70946	-41873.5	2630.78	-73431.1	53433.5	12421.4	-46237.1	-41740	5937.58	-45973.7	2558.37	34266	-68950.6	-12326.3	-16892
29	3219.44	25188.5	-1953.91	39972.3	-36955.2	63807.6	17357.2	-21520.6	-43283.2	14736.9	-11372.4	-59880.1	3776.34	-36679.7	2976.44	-42525.3	-9753.13	-16483.1	-68837.1	-53904.4	-48668.5	-44552.2	1777.45	-9000.67	-3322.28	-507.084	-80222.8	-78848.6	35581.7	-23880.2	-6624.05	17928.6	-7014.03	-64831.9	9432.6	52947.9	-40686.1	-62361.2	-60161.5	-61888.7	2756.72	15469.4	-46493	39622.4	3318.21	-7437.64	27644	-9549.93	-72773
30	59477.1	-48682.9	3845.71	4298.4	-149880	-34136.1	14127.1	32871.5	-31177.2	39167.3	-3362.12	-43284.3	-37918.5	-47926.5	-69673.8	18389.6	-43611.2	-7751.94	42287.6	-41225.3	83991.3	73315.5	16935.9	-10456.1	-43922.5	20199.4	51114.8	16025.8	43066.9	-30142.2	5162.67	-4244.8	-29154.3	-100010	-57623.5	80141.7	20646.7	-28426.4	-7037.35	-49479.9	32975	-41437.6	-65583.5	-16758.7	-65087.9	-21156.6	-33283.2	-24506.3	-2854.89
31	-13553.2	-1307.31	-26591.5	21749	45629.5	24070.3	-16493.2	17932.4	18745.4	-5474.75	20386.8	-62346.7	-50691.3	-14883.6	-12646.2	1816.84	17575.4	-29599	-38260.7	23401.2	41753.2	14816.5	56550	54533.2	10800.4	-71738.1	-55198.4	24273.1	-51456.2	58606	-32441.8	19932.2	16635.8	-45054.9	-3676.05	-11212.8	22390.1	1345.38	-38505.3	-17558.9	212.482	36793.6	-12298.6	2172.49	-13040.5	-29430.2	-27847.5	-41343.2	-55902.8
32	51741.5	13910.5	-1081.02	-54729.4	107150	1594.66	-19054.8	-21142.6	84564.8	-22308.6	-10049.7	14572.1	-1877.2	-37989.2	-26513.6	10675.6	4682.52	-19367.9	-21607.5	20774.1	-38825.7	75383.8	-10096.3	-6662.03	34008.2	-41375.1	-8774.32	11594	-9082.35	-35161.3	148671	1197.31	-983.128	34145.9	75428	42557.2	-11323.6	18149.5	-732.653	53230.4	40053.5	-4509.66	39744.7	7428.85	14709.4	8138.49	-58772.8	36449.9	15516.2
33	-724.484	2352.03	-8638.56	-37668.7	14398.5	-37925.6	-2153.12	20948.7	20372.7	-5753.91	-872.994	2040.67	22074.8	38570.2	68300.2	24681.3	27207.6	-4092.29	12264.9	30506.4	-40742.9	21892.2	73973.7	2835.63	-8889.26	-7232.4	8443.21	-35019.8	-32828.7	-98612.6	22527.3	29755.8	25928.3	38820.7	55497	132286	-8076.21	-39546.2	14995.5	43827.1	-15976.2	-23753.3	31675.9	-35301	18962.5	-13499.5	-3964.06	-27750.1	22638.5
34	-3868.66	72683.1	31347.5	496.481	98934.8	-14308.9	-8128.2	44711.8	77112	-625.592	-13081.4	94426.1	33105.3	-11950.3	39352.6	-3433.3	-20228.5	-16911.7	-29655.8	-9816.19	1285.59	-18116.1	43230.2	55376.8	-8905.17	-4877.99	-15631.8	-67897.2	-60455.6	-7430.28	47161.8	-48217.8	-14539	713.233	17029	13781	14673.7	-17120.5	16921.4	49017.8	26408.2	14319.9	-2511.97	-9736.43	69774.2	-24289.5	30476.2	-18739.7	-16517
35	-5031.72	54549.7	13436.5	26818.2	94459.5	14457.7	-42794.3	47525.4	-23885.7	29046.2	-49836.1	21847.1	20000.5	12150.7	15247.8	32653.3	12077.3	22288	9255.9	45203	-41636.1	68202.8	-54077	40483.5	35982.6	-24046.9	-44702.3	-2021.92	-20494.4	67551.9	3945.38	20705.2	28500.3	17541	21584	-849.379	12252	10401.8	15542.8	31870	546.36	27942.6	-4607.12	-57926.8	68615.9	-19586.7	3199.85	-41244.2	-53.8177
36	28388.9	56778	-1468.1	-13377.9	71934.5	-22481.4	5776.18	-7953.58	5348.26	-11836.5	10321.1	-3143.38	-24417	-3627.4	-10827.5	14799.7	61412.8	1547.47	-35363.7	-27988.8	48459.4	26144.4	-587.183	-18071.3	-17299.3	-7620.74	-19545.5	-46587.5	-51107.6	-46460.1	2404.82	28496.1	10591.6	8774.75	56967.2	-82424.7	-36432.3	-39220.8	12814.6	-8252.79	39789.1	-5261.18	-41747.5	-100261	3753.66	32621.1	-17969.9	68273.5	8794.42
37	45110.9	21580.1	-574.021	11472.8	16153.6	-33003.4	-70196.5	-3294.8	51802.4	-7272.95	26801.5	-25201.6	4865.25	24927.4	36359.1	10211.7	24668.6	40.7422	-7122	8660.61	12842.6	12384.6	10801.2	-20437.8	-55756.9	26695.2	10733.4	42774.6	20590.1	9111.95	-31916.1	-20531.6	16478.1	23452.4	12951.9	-41175.5	-22744.1	58953.7	-7938	-31150.5	30115.5	-5124.08	44400.8	-542.666	25664.4	-30121.7	-32739.6	16566.4	-13184.7
38	11404.3	52605	10840.9	2007.64	2807.61	4526.9	-6060.19	73189.7	39172.1	17147.1	-41473.4	29673.7	55915.1	8031.76	27026.8	-33455.2	8297.96	19547.1	34035.8	25186.3	-35559.7	1237.52	62083.6	5692.95	61248	20760	-18358.1	640.423	-15506	-40675.7	8657.83	-6110.54	-12305.2	28569.6	10808.3	93467.7	5255.61	-3400.35	-27944.5	-9434.79	22110	25023.1	25164	-29456.9	5472.83	5303.41	-28879.6	-1369.39	-8702.84
39	-10166.9	-29691	11113.8	6479.58	49609.6	-19896.4	34966.2	54823.4	18182.7	-3185.69	-28718.5	22234	26508.8	29092.2	-6589.6	36151.7	-9260.06	-21627.9	-15367.2	37444.3	4452.33	4155.4	72749.4	-16119.9	69481.6	22426.8	-34632.4	-40503.1	-32601.5	1440.83	32275.2	-24908.8	-24433.8	12219.4	43978.5	-88089.7	3061.34	-4308.72	39970.6	9467.22	-31628.3	29165.6	-7851.35	-8578.08	-10125.2	3335.37	52335.4	23074.9	42746.1
40	46890.4	39531.8	5702.07	-27935.8	75981.4	-12851.6	17593.8	25171.5	-7911.41	-7141.69	16175.9	42577.8	-16515.9	14901	30175.1	-6492.01	-20380	36020.5	-51559.2	17340.3	54192.9	3731.36	-9728.29	65302.8	2023.26	23237.5	-13622.2	22489.2	-11092.9	-9925.18	4336.7	64042.6	6139.82	-16090.8	-3764.5	10636.9	4388.32	-16109.5	16875.7	-5276.75	45801.3	5663.57	-6291.21	2515.26	10863.2	-13559.3	-3607.84	-6739.4	-10340.4
41	-22497.2	-24934.4	-1381.71	-8695	6378.68	15462.6	40245.5	4077.62	-27905.5	-17557.7	-5430.68	29172.2	22268.5	-22474.3	77034.8	8302.55	-32290.3	20188.1	-13720	41297.4	21314.1	-30912.6	50541.6	17438	-10117.8	2325.29	13613.4	81712.6	42812.8	68885.6	17142.6	15361.4	9399.31	-16533.4	-33065.3	45372.3	-38361.4	1361.18	29582.5	-29991.8	-18756	7681.41	-18631	28466.2	-35743.9	-15325.1	50752.2	1792.12	6640.78
42	4418.28	29943.2	-28749.8	-10132.6	43395	15606.4	-46703.3	-115421	-55630.2	-2493.77	46836.7	-3136.3	9720.51	-6520.48	-7113.11	30770.2	-25216	43922	46205.7	-69848.8	-6408.59	26193	26978.1	38366.8	24043.9	-6811.07	-11829.3	-18905.2	-3932.32	41447	54542.5	-31425.8	-14655.2	56858.5	-34310.7	94922.6	50814.9	28519.1	36994.2	-19796.9	4993.77	-23711.2	51922.9	21193.7	-5950.95	-10294.2	42484	37168.6	-19860.4
43	18954.3	-39958.5	11366.3	-23464.7	-42082.7	46403.9	33930.5	-101223	-68266.2	-14068	-8693.89	-39903.7	-30666.1	-11703.5	-5264.27	19861	-19261.1	13960.6	25644.7	-600.572	12489.6	24856.2	40712.8	2702.24	-72526.2	12021.1	-23556.1	46007.9	51741.2	33129.2	-13421.5	-29122.5	6758.35	-44204.2	8344.35	-4485.95	52585.9	-12462.2	6351.92	-5633.89	5989.85	-15419.5	12405.4	10447	-749.973	-13981.9	-3598.99	3954.95	-47433.7
44	50076	-46209.4	1262.26	-3568.15	-87953.1	-12154.7	-3590.37	-73825.5	-21722.4	4810.25	23476.6	-35184.8	433.175	17369.9	22747	5582.78	-4304.29	23708.9	-2708.27	-14980.2	52926.1	9274.8	59211.9	-2309.02	-50190.1	45435.1	-4433.18	48975.8	24494.8	57076.5	-3598.62	-3035.49	-16909.2	-30271.8	-37817.7	18124.9	41055.8	34635	2395.13	-37698.2	47900.3	5402.33	21571.3	41960.5	-77918.6	-13947.1	-30505.2	-12267.3	8454.61
45	35906.3	-31985	7880.17	33827.4	-86651.1	-5802.67	-9087	-33534	-9392.49	516.29	38953.8	-18400.1	-76485	-20723.2	9731.81	-12215.5	21113.9	9824.54	-9847.63	-51723.1	11802.4	-55154.2	-19344.7	19336.9	58884.7	22640.1	55386.3	-32609.2	-23725	9087.08	-7066.36	18334.6	-3046.15	-10690.9	-1168.67	40790	-32338.8	20484.7	-18078.1	-82900.3	33226	-27291.1	-4524.22	8176.1	24351.2	-25444.5	-3720.81	-19418.6	18659
46	38567.6	449.02	-47121.4	8659.88	19284.4	36676.1	10040.3	2128.46	-17356.5	-8767.8	-2194.87	-47533.4	-50643.9	3102.34	-14875.1	-23417.5	-12723.3	-23582.6	22988.6	-6759.38	46213.4	3506.36	-8602.95	-26173.8	53760.7	12753	18913.7	39287.8	26779.2	23466.8	40662.2	11285.1	-4415.75	15638.9	-51675.9	-7458.07	31389.4	-38782.5	-14089.8	22557.1	55350.7	-43251.4	7931.06	24728.3	-27370.2	40556.9	-15824.2	-22694.6	-7301.5
47	-13934.3	-10030.1	-6928.06	29678.8	-56653.7	17197.8	55559.6	-14012	-2844.01	-12130.4	-2122.39	-21475	22668.8	15908.5	-37357.6	25232	34876.4	14896.1	-2812.48	5543.36	36077.5	48689.9	22257.2	-25338.4	-36797.5	-7357.34	782.179	9088.09	-3178.38	59985.7	27416.5	40721.2	-16516.2	-38216.5	-14649.8	39213.1	24032.8	46548.9	10893.9	-15257.3	-9766.58	-18738.1	33588.6	39288.7	-17456.5	14800.7	41863.8	-24922.7	-1901.94
48	-22447.3	-7156.61	-6624.71	5129.46	-108425	32897.5	-3595.87	953.405	-20923.7	650.567	15655	-11658.1	-78522.6	-7569.86	-7101.04	-9012.48	22419.8	28045	37892.6	11174.6	-34829	18125	-21159.5	4700.49	25583.3	2236.4	36014.4	61673	18785.9	-28687	5272.9	26695.6	500.66	40160.3	-23767.9	-35915.4	6163.46	-3434.36	-53672.5	-34845	-24264.9	-6259.4	93464.1	67327.7	-56784.8	7171.26	49633.1	38244.2	29857.3
49	-28793.5	15406.6	-3662.25	12481.4	-164054	3772.28	-646.983	-35199.8	-2942.09	5147.31	4446.01	8005.75	24893.3	30061	-56804.6	7499.34	20695.6	10860.8	-11633.8	-30865	-13457.2	-19055.4	-24079.5	-7799.23	-31578.5	5927.21	18127.3	10678.7	3793.8	35758.3	7287.05	-7068.75	-29425.2	-17264.7	16496.1	-12708.4	-41169.7	-6158.33	-26606	26086	-58014.8	-11474.6	17171.1	-14156.7	-22596.6	-6568.93	15986.5	-37627.6	19596.2
50	45691.5	-7219.59	16828	977.258	-25241.4	7050.83	-42171.8	58251.5	46678.1	14956.9	14738	21660.9	-9072.3	-27249	-4387.94	-40508.5	-41431.6	-31668.6	-17923	11899.9	-43102.7	25236.9	17867.6	8186.28	1962.9	878.943	11171.2	-6835.77	13958.9	-41874.4	35359.4	12109.8	-25506.3	20039	-20331	-36810.6	-36579.1	15933.1	9661.63	-25137.7	35703.3	14129.6	-13237.5	17850	-3537.71	9246.52	-16443.9	13772.1	13906.1
51	-13955.2	-13435.9	-9959.52	11336.3	-4371.92	-56935.5	43620.1	16926.1	47929.1	-30343.6	-1449.96	-37881.4	33621.3	7145.81	-13827.5	-30264.2	19082.8	-14737.5	-42581.7	-53028.6	-12449.7	18930.9	-8169.38	-26440.4	53503.5	-2732.07	51705.1	-77027.2	-35543.4	-4971.08	710.493	-42535	-594.12	-2597.99	-335.299	-81932.7	2130.16	-44003.4	42747.1	64205.3	-6878.57	17700.2	-46291.3	-33458.1	24420.9	6645.16	52832.8	272.419	55269
52	-24380.8	20447	9626.19	11048.5	63720.5	9323.26	19821	8164.41	5970.2	-12129.2	-8824.29	64612	-4974.3	2831.63	38797.3	-13954.6	-9962.55	840.91	25351.5	-11038.5	41516.1	2754.17	48176.7	35843.5	9002.25	15527.1	10254.9	-20218.4	-61388.5	-12377.3	12110.8	19427.3	8363.49	65511.2	70481.4	-92140.7	-1483.79	26106.6	10076.1	44776	-2830.08	-7853.49	83057.8	7864.82	15190.1	46129	-5319.72	6141.97	48801.2
53	-212.485	3488.22	26679.4	24425	105671	-63837.5	-28779.1	35851	8292.1	11297.7	10440.2	19864.1	32362.9	27896.2	12112.1	-14170.9	17403.3	8519.11	-16894.1	8761.51	-44478.6	-67883.8	-30931.3	-44364.9	-10454	-4181.98	-43707	-39137.5	-17839.9	9259.02	-38753.1	-24749.7	48723.3	46548.7	-24365.5	-91061.8	7639.53	1412.78	1641.78	-9181.97	-11161.7	2323.3	-16378.5	-38154.3	5266.59	-6057.25	-10233.8	1579.94	-34462.8
54	-32641.5	28729.4	-1251.95	-12013.7	-8513.66	183.393	-31763.9	53301.7	-59700.9	14142.8	-7654.05	50780.3	8086.72	-2168.51	-66754.8	23755.7	-47046.4	24925.9	-17496.8	-1449.66	10616.3	-25338.7	-25948.5	64362.9	52725.2	-15573.2	-29693.6	-48809.7	-18994.4	-80903	-828.111	-19953.3	7198.61	48000.2	-5538.49	-74370.3	3407.52	35496.8	10229.3	3856.27	-7876.67	3102.21	36973.8	-35092.7	7448.53	13379.9	-51501.5	32814	10562.6
55	23707.9	-40341.7	-12910.8	-9433.92	11669	71954.1	-1659.87	-29038.3	36382.9	4966.29	-10292.9	-1728.48	-24118.3	-4252.64	-14323.5	-2220.9	4046.04	-27391.7	49444.4	-6829.36	10180.4	-10812.4	-41957.8	-34085.1	38044.7	-1369.52	32256.3	-3580.34	-9573.19	-10970	36123.2	41838.5	8571.63	3940.03	-75547.7	31521.9	-28510.9	-3082.23	12666.7	21192.1	58449.1	4164.69	25793.9	1625.36	7006.76	-13256	54621.2	-5144.94	26687.4
56	48868.6	-4688.31	3057.47	29836.2	-33925	-2919.67	44707.5	-926.092	-9857.02	9753.87	23418.4	-36408.6	30349.6	-7802.12	-6964.73	-9306.69	-9296.77	1704.43	-60047.2	-7822.08	-7765.88	-27224.9	29580.5	-29587	-14730.5	7729.91	55179.5	-46187.1	-33330.2	28469.9	64151.9	38252	-11480.4	31887.9	-15963.4	7564.18	12512.6	25938.3	-3380.74	54621.6	33882	7516.68	-2346	-15513.8	-18089.2	1031.65	-7677.91	5535.04	31823.3
57	-6431.86	-31377.1	27925.6	17463.1	-69638.4	10938.6	14575.6	-2641.37	-2828.18	-36087.7	44525.2	-4148.26	-34968.4	-21873.3	-36181	32090.4	-17175.9	-22709.8	76272	-20715.4	24107.5	2918.47	25499.3	34845.1	-7556.3	-30815.2	43344	-17410.4	-17288.4	45876.9	17108.9	6581.15	-6225.94	28934.6	-4589.18	-39130.5	22890.9	9717.83	-38505.2	-6235.05	-21161.9	44735.7	10915.1	59115.6	-62165.5	-21395.7	-12419	39218.1	-7504.62
58	21749.8	-5518.42	13152.6	-16400.2	67364.2	19057.7	-15734.6	31133.4	9757.14	27745.4	-21372	3911.51	65759.2	-1800.43	-44644.9	-24158.5	21450	-33645.1	286.96	51948.9	15010.6	29673.6	-17039.7	-42387	18547.5	1894.54	27224.9	69797.2	8852.92	1996.16	-25910.4	2040.46	24740.8	26072.4	50830.1	32544.6	-7773.19	-47697.5	11374.5	-21392.4	-1336.8	12267.7	41597.3	7558.27	32944.7	24122.5	-2778.63	-421.52	15923.8
59	-41003.2	46251.3	24940.6	-1173.3	173592	28053.7	-1432.52	41400.3	74569.3	13938.1	-1774.94	71017.9	1438.11	-17389.2	64022.8	-34525.9	16458.7	34617.6	-25851.4	30731.9	16755.2	87064.4	-77059.6	1764.72	-19229.8	13523.4	50549.5	-10340.9	-58843.7	-10138	-8211.42	2039.65	-371.837	43125.9	109759	15208.1	11621.3	23391.3	34990.2	50743.4	-17365.6	-13614.9	43959.5	-9761.21	45362.1	8913.16	42523.4	-25826.2	56290.2
60	-7983.76	54199.3	17244.2	36121.6	59127.5	-18952.4	17853.3	47177.2	95750	21438.9	-12462.3	9687.94	27826.1	-15326.7	-6304.32	6713.8	47710.7	6593.27	-48112	55147.2	46634.1	44.6525	-2355.11	5260.31	90558.6	-4638.94	-22328.6	-17404.9	-53513.1	120.263	43481.8	5363.58	-2841.71	59409.2	62286.8	9312.05	46466.1	-10957.5	30709.8	3513.71	-7035.26	3485.82	15853.2	27528.4	28240.8	-30673.3	-8522.37	-16002	5416.31
61	10111.6	76090.8	-22524.4	-335.101	249522	-48868.5	9812.23	65384.8	54710	1166.11	-36401	2458.86	4854.24	-10236	95704	24407.4	4186.72	15210.6	-48872.3	34228.3	-32095.9	-20612.5	-9149.95	25603.7	-9816.61	42773	-29077.1	23781.6	-881.116	-61763.5	8739.12	-7773.58	42102.5	38739.8	132551	-35022.4	5600.96	38017.3	26752.1	43496.7	21309.1	29878.7	-27725.8	-41112.6	49125.6	27299.9	15531.2	47721.3	5236.01
62	15427.6	33984.9	10200.3	21175.4	16245.7	-5674.04	20122.1	-37346	-2841.35	9073.17	7451.52	48635.5	17310.9	8251.22	-2213.68	56661.1	3436.63	3656.38	5347.56	35276.8	6810.23	18528.2	2749.42	20797.6	72195.5	8586.65	-12424.2	20233.7	-31498.3	-11624.8	23116.6	8920.33	12004.1	-13529.9	27700.2	225.572	-19928.7	9910.46	7631.21	-33074.8	2805.93	17592.1	-14948.9	-18504.2	24833.2	10738.2	23916.9	21312.1	2142.89
63	10028.9	42631.9	-7721.49	34239	120871	29967.5	-4365.99	51312.1	-38832.8	-8350.4	-12824.3	32788.5	43794.3	-16131.7	-11532.6	11686.4	47997.1	26472.5	-3163.65	-13854.3	-2591.39	-5827.62	73853.6	486.882	-27774.8	-7837.5	-6194.23	-30184.7	81630.3	-13635.9	-41233.2	25982	-13866.8	-45341.4	18648.6	-38224.9	14767.8	-35861.1	2945.22	11178.6	23138.2	-32044.1	5427.44	-21207.6	-11048.6	-12675.7	-43480.7	-37287.8	10334.2
64	-21816.9	-24598.2	-24674.3	-10979.6	-34019.5	11986.9	-6100.3	17364.3	84426.7	7637.63	13782.4	-23013	11648.5	-18733.9	-8716.48	22741.5	-26783.4	28893.6	-15021.7	-42836.3	71317.5	58085.2	37426.9	30456.8	-30254	-30120.9	11234.5	-20484.1	53340.2	19365.1	-6516.67	-25608.6	7998.28	-61807.9	-72776.7	44780.6	9207.87	-30073.8	-4696.55	-36925.5	-23574.1	13433.2	-7309.89	32538.6	-18944.9	25024.1	12533.7	-12108.9	-33295.5
65	-52450.6	-29016.5	6745.08	-4425.74	-74298.8	-9889.82	9846.82	10436.9	-20227.1	-10240.7	-10792.5	-19031.5	-31113.4	4920.34	18784.2	-15644	18161.4	-13227.7	13750.6	-8866.51	-27013.8	4932.97	-22840.8	29418.2	-41851	-15156.7	1093.5	-4714.79	-1665.46	16340	-56708.9	19657.5	24389.9	-25883.9	-12587.3	91781.2	22667.6	20794.8	49765.6	-23798.6	-34671.8	5126.24	-12700.4	21904	889.134	-21896.7	-1540.79	8352.53	778.087
66	4083.17	-23040.2	-23394.6	-32525.1	-56644.6	48516.3	-21827.5	-50684.7	-21470.1	19140.1	15421.1	20459.4	41759.3	25086.1	51411.9	9096.46	-8060.19	17321.2	17638.8	-14417.3	13029.5	2269.62	4102.2	23756	3229.94	20249.1	8395.9	44317.4	-6106.22	-17492.2	8847.06	-38525.4	9215.22	-15987.7	4669.48	81376.9	11444	-27789.4	-5100.33	31634.4	9221.4	4223.26	11434.8	-12711.4	-11344.7	11018.5	17248.6	2876.85	-17541.4
67	16982.7	-35237.8	-8266.91	-6421.65	-8217.69	-18281.5	50366.2	27580.2	31705.7	-42360.1	-2559.39	7057.44	6077.86	-23534.9	-34329.3	19151.9	-25496.8	-14689.6	43331.3	29008.1	-4369.21	-877	38184.4	12999.7	-39300.8	20083.7	-7998.75	20549	43733.7	61552.4	8527.95	37426.3	14399.3	-5289.15	-7787.53	3276.84	27921	12235.4	-9587.07	-23276.1	-17293.6	-36171.7	-28573.1	-34971.7	19237.8	-599.192	19224.4	31646.6	15956.7
68	4740.77	-3544.59	17490.2	-12378	19093.7	-26818	26765.7	5848.76	-31812.6	10082.5	-15978.8	3375.4	764.634	12922.6	39475.3	36717.1	-4673.33	-21438.8	-5278.51	23686.6	-29004.5	47549.2	24362.7	24032.8	-35403.5	481.978	-31019.7	46694.6	5434.82	-17946.4	29576.3	-3827.86	21839.1	-26023.4	39540.9	-29560	29735.7	30234.7	-8218.9	4140.66	-4187.7	-11226.9	-45100.7	-28376.7	25305.3	-3802	-47700.6	34470.1	-33332.7
69	31642	-17534.5	9879.67	-1595.76	-72653.1	12282	7799.09	-632.911	-34921.5	5767.62	-6232.05	54335	-24857.3	31591.9	-32985.3	6933.73	5539.1	-18001	-9430.56	9572.53	-5769.99	30523.7	-17992.6	34280.6	-1779.69	43411.4	-5597.19	5503.84	12653.6	-22430.1	9670.94	-37743.3	-18879.2	-17145.4	4011.98	70192.8	-7451.68	6040.82	20447.7	-19915.7	16687.5	5011.21	-21876.6	3748.16	1356.98	14195.6	44318.2	-3662.63	-17297
70	-57436.2	-21662.1	-12597	-2329.77	-5031.04	-2483.17	-24257.7	31447.6	-1611.12	-19968.7	-13460.9	-7085.42	-3514.55	-2515.03	21817.9	-5462.14	22973.6	-3859.58	10890.3	24698.6	48409.3	-56002.4	31982.5	13710.1	31933.5	-30722.2	-9599.83	-8815.2	11484.8	21509	-42227.2	20325.9	-1472.4	9309.16	12844.4	1134.5	-37788.5	11195.1	-38533.5	-10055.5	-59282.6	-4602.33	-3020.35	-16902.6	25685.7	22227.4	-16855.2	-11637.6	17672
71	7651.96	-21234.1	-19783.7	12840.5	-153518	-12652.4	-7411.96	-26591.9	-51209.2	17512.4	-12634.7	24561.7	-1925.11	-21799.5	-8102.47	-31630	8326.92	-7221.2	5921.41	14460.1	12842.1	32413.1	-15085.4	-39950.5	-32774.7	6700.05	-3397.55	50994.9	-10771	25481.2	-33543.4	-31551.6	-644.977	-51712.4	28580.4	60085	-25798.3	17105.5	36132.6	-5796.78	-24203.2	33843.8	-62051.3	10641.3	-21877.1	-1751.13	35063.6	-19183.2	-22935.8
72	-17859.5	28855.7	18852.8	-11656.3	-57341.1	-1941.25	7185.66	-19538.1	-2741.7	17551.6	-9030.65	-18769.6	-32450.6	4706.62	-16008.7	-3543.83	-6264.26	4998.11	-9079.27	19219.6	16143.5	-33488.8	1584.64	-19205.3	33624.8	-11896	15844	35481.3	17319.7	-35124.6	-2362.87	30524.6	-901.717	23279.1	37718.6	-37527.7	-14820.7	48306.5	-2663.07	64161.7	-21682	42380.5	17956	-36226.8	7422.24	-9513.56	-947.967	6382.03	21803.6
73	25954.2	89305.1	-5865.21	24868.1	30948.7	31844.1	-4769.81	-4867.55	46450.5	-10451.9	-8630.67	17182.1	24252.3	15043.2	56554.3	56812.5	38903.4	85450.3	19323.7	-13726.2	-10626.5	13676	-10128.7	16183.1	29749.4	-23412.7	16736.4	-8077.67	25841	13014	-4446.68	-61137.7	17834.5	33783.9	44230.3	55422.7	63512.3	26642.7	4913.03	12309	17748.4	-28346.7	-19384.3	29289.6	7743.05	9903.46	-5248.6	4815.43	13143.3
74	6161.82	20005.2	30848.4	-935.11	27395	4275.59	-51329.8	8981.76	-28847.3	20547.5	17929.3	20677.6	30232.8	24504.3	67293	-8072.64	44226.5	6777.81	-2167.19	-25025.4	-25311.7	33905.2	12755.7	-4365.29	3758.26	-14657.6	-51352.1	-30996.1	-11324.1	-42248.9	-3404.53	24484.6	1225.48	26724.1	33817.6	-79791.3	-7845.39	-6905.67	10396.7	17525.7	4434.88	-2652.26	25528.8	-4244.86	32622.5	-3796.98	-18038.6	2139.55	-21094.9
75	-34219.4	-13690.8	17012.2	42612.2	10533	-14410	14080	43624.6	-25493.2	-23097.2	-7948.14	16389.3	-20057.2	23436.5	-18094.9	17740.4	-14526.5	-10474.9	-19497.7	20827.7	5648.57	-61221	-7013.25	-10502.6	17131.3	-967.825	3909.28	-6192.62	-34934.3	13967.1	4094.72	21348.2	-16326.9	3213.01	-1717.15	14351	8797.42	751.676	27270.8	-38377.5	-36859.5	-6261.97	-40916.6	-27025.7	24008.7	29411.5	11268.6	18029.6	10210.9
76	2396.27	-20847.7	-803.083	-12142.1	50648.7	-9244	-24028.1	-31216.6	-53602	-5308.66	4011.47	-26708.7	-57.1598	32635.5	-5194.5	30059.1	-5569.12	-24289.3	3552.95	-6163.86	6829.6	-16377	-50664.1	6141.77	-27229.7	6111.59	-25873.7	-25739.2	-45124.4	-15182	-57830.9	3178.55	28868.8	79772.3	-6206.75	15214.4	-13417.5	-31560.6	23648.8	7702.48	21503.3	-10022	50041	-19851	-13652.1	-13217.5	-426.129	-5090.15	-34442.6
77	28800.8	-8282.28	14303.6	14156.6	-41447	45713	-15383.9	-19096.2	20684.3	-1738.66	12522.9	-17829.9	-17669.1	29194.6	25083.4	-6647.89	15114.2	-3604.58	715.017	2729.56	21491.5	34657.2	-44876.1	-11144.6	-16373.7	22296.2	41549.4	38453.5	-24621.5	19541.4	-56014.4	-30708	-2380.85	-62349.7	-36282.4	19307.2	28999.4	-5957.8	-38386.7	-44840.1	44874.2	8958.61	-25624.3	21965.9	650.412	-32542.3	9779.83	41629.3	29764.2
78	32185.6	-33802.4	-2303.63	-48207.4	7831.87	-14265.8	24876	-52008.7	36660.7	15169	24804.4	-40008.6	-7371.61	-23744.8	-96189.7	-27810.1	-44560.9	1883.56	-14597.8	12865.7	68092.3	9170.58	30689.8	15593.4	-19955.5	26301.1	22228.2	69502.8	308.785	53827.9	26749.3	33301	-6210.63	-47946.3	-86806.1	42653.5	29664.7	-42040.7	21179.3	-32487.4	24101	-485.317	-25780.2	17370.8	-51424.3	-7222.67	13145	4530.2	-553.379
79	45945.7	395.744	110.874	5175.08	-47039	-11036.3	16759.5	-27322.7	-22166.2	-4537.79	1600.13	-9842.67	-20452	12162.9	3337.21	-11336.8	-50397.8	42804.5	58041.5	-19718.5	-21437.9	-3154.03	-1199.44	6935.47	17228.4	8150.12	23880.4	-39510.2	8062.09	49203.3	-59927.9	-2765.22	-11935.3	-36948.5	-21696.1	-17905.4	-20912.2	26868	-37124.5	-56867.3	33304.9	-12299.6	4356.1	9311.81	-42673.8	1950.82	30731.3	-10384.4	-51982.5
80	8337.91	-61874.5	13449.3	-8609.26	-180894	4218.79	70099.4	-39478.4	-20866	4939.09	6828.58	42730.6	21491.6	-36796.7	-73868.9	-12541	-19641.2	-15504.9	59653.7	-28074.5	48843.2	-10741.4	-47628.1	2722.14	-39013.5	-320.122	12147.1	78159.3	80926.6	65204.1	6384.34	16636	15322	-41454.5	-121460	94212.7	24685.5	51225.3	-14702.4	-62682.8	-7892.93	4785.14	19061.3	-7018.65	-68917.4	-17263	-1190.98	-26373.6	-36560.9
81	-10650.8	-64211.8	-3935.95	4524.53	-106420	14830.3	18711.7	-123099	-32862	-11801.7	34548.6	-76740.9	18236.6	-36402.5	-46523.9	-31159.8	-43218	-25048.1	51733	-59861.1	12145.4	14129.5	1733.23	-63199	-62828.9	-14243	95082	38312.6	40027.4	27741.5	7278.89	887.292	-11338.5	-59939.6	-6633.92	83202	-26782.4	-15114.3	7536.5	-56101.8	-32308.2	28179.1	-30176.3	12564.9	-78770.9	21106	-1646.76	-2545.81	-9636.05
82	2176.26	-8136.37	-14349	13907.9	-104504	62202.7	17309.4	-32402.5	-56553.1	6752.05	8698.47	-20571.9	-87502.4	4996.76	821.303	-7461.92	-20196.7	-5845.44	16237.9	-35883.9	-1331.01	451.468	41320	-20693.5	14463.9	-9079.96	48705.2	-35016.7	34491.6	26199.5	12417.7	25802.3	-18047.2	-7093.71	-44499.7	5936.77	4246.53	51736.5	11845.7	-21878.1	12377.7	-17004.2	33965.9	36255.5	-32268.2	-4916.03	-17132.6	-51627.1	30104.5
83	7807.83	-1775.61	2798.14	-10545.7	-16094.2	-27089.5	-21551.5	-51256.4	14144.5	8251.84	-9697.23	50378.5	4979.26	2511.4	49226.6	-2016.4	-7885.53	855.566	-7730.44	-18719.9	55921.6	15693.2	11162.1	-14105.7	-32856.9	-5782.55	25473.9	-7439.05	34289.1	53742.2	-3018.88	10603.9	-24267.2	-12249.8	-27907.3	73270.6	-12082.3	21281.1	14626.7	32.8658	-7105.67	28999.3	21437	-16755.2	-9944.53	33907	-19165.1	20975.3	26923.7
84	-42832.9	8759.54	-26782.4	14849.2	-58713.3	16800.1	-8803.48	52505	-10404.2	-9991.23	-2432.07	-49655.2	-14865.4	-13792.1	-8261.05	-12150.4	12265.9	17455.9	-19123.6	29304.6	-12615.2	-28528.9	-1698.08	32403.9	-31340.6	40634.5	-37964.4	41755.5	48886.1	-53973.8	42551.4	-9963.29	-21425.3	-24041	21736.8	-71499.7	8297.88	29877.1	-29225.8	20304.9	-64857	-16207.5	-13947.6	-32003.1	12872	12697.8	51098.6	-49497.6	-16956.7
85	-18782.6	-10254.8	13435.1	8043.26	114696	28242.1	5065.58	53447.3	29615	14890.3	9091.1	33871.1	44840.6	9021.59	37974.3	11322.5	19756	-823.181	-21446.9	-10919	-2782.86	31878.5	-2932.1	37569.2	48027.4	-3307.2	-21206.1	-21484.2	3118.5	2622.93	-704.227	12462.7	13454.4	24592.1	41331.3	-28091.2	-35658.7	-17510.8	-16175.1	34011.8	12300.5	-10236.2	-24595.9	35458.4	50496.9	-24948.3	-5342.36	-25741.1	22245.7
86	4862.18	63048.3	-3139.9	-14130.5	92027.9	8945.31	14215	6772.74	51689.3	580.671	21412.8	57814.6	28332	-28475.6	-18988.8	-2220.8	16750.4	15725.7	30197.8	-7362.35	-17640.7	10552	52313.1	-9389.29	39749.2	-13234	13002.9	13920.9	36577.3	13258.8	37588	2357.05	27212.8	18118.8	5495.32	27122.5	-7073.2	18020.5	29788.9	55997.4	1763.03	3888.65	11960.5	9849.48	-15846.6	-23476.4	24216.1	68493.3	16077.9
87	59540.8	59031.6	20261.6	-21478.4	103635	-8629.67	42480	39541.6	7052.98	32076.4	-4595.73	-21058.6	24297.7	24140.8	16683.9	-19825.3	16849	14289.2	-9088.94	-20928.8	28896.4	55230.8	27472.6	-95.5728	48762.2	19097.6	21748.7	-34442.7	13065.3	13672.2	-991.967	19600.7	7391.29	38417.3	14260.1	7902.87	2053.2	75.6617	19999.2	29925.9	61512.9	-988.863	14008.6	31725.7	-9899.24	-2621.76	23913.7	18363.8	66785.6
88	-21018.7	15286.6	2825	29468.8	72995.8	-2063.21	2993.87	10814.4	20755.9	26925.1	-31734.4	32869.5	-48077.4	17862.4	-33720.2	36604.6	38444.4	5622.36	24062	30791.4	-13898.6	61862.3	28008.8	-31193.3	-14301.9	-39677	6592.96	5404.98	-3174.46	-23575.5	10038.5	-14041	-15463.8	1997.59	-7984.19	50985.6	14379.4	-29453.9	-8158.85	-45103	-17028.1	12617.1	15605.4	31527	16709.8	-13834.1	23610	-8641.94	-6511.39
89	38753.8	2910.13	13817.1	578.853	-35810.6	67458.7	-23661.6	-13177.3	52708.7	-390.711	15552	1851.18	-39850.8	-3109.67	13745.1	-27569.8	-6050.31	-2047.7	-14445.6	-2958.29	-14708.5	-19486.5	-13886.3	35362.1	3940.46	3665.76	-23258.9	2502.88	28947.4	-6103.92	-40051.7	26349.5	-3131.77	9622.97	19335.9	33535.7	6021.27	-12398.6	2552.14	15939.1	2958.15	20174.4	-12133.6	-5909.72	13695.6	15885.4	-22362.8	38450.7	-25278.9
90	-22291.4	-13385.3	-4422.1	-5780.57	-70414.6	42168.1	30461.2	21943.9	45606.7	7076.57	23719.6	19599.5	24448	-610.015	16663.2	30390.8	29234.3	33508.8	-40969.1	-27554.3	-28508.2	20316.8	-31893.7	4819.65	38460.9	47405.9	32411.1	-41169.1	33601.3	26807.4	-2033.27	-33210.7	14443.4	3231.37	-16521.2	23088.3	22156	-9791.03	-1668.54	-3384.28	1536.57	678.374	24588.8	7807.5	6674.74	22109.9	56883.4	-10060.9	-7304.22
91	55140.9	-20811.7	6655.9	-4277.67	-122167	-2913.25	-9471.17	-34596.9	-1666.1	-488.215	-20419	12717.3	-2984.16	-8690.44	-23863.8	21605.5	29865.4	-19517.4	19960.3	1108.5	-21062.9	22523.3	6417.68	-54799	-20368.1	-1443.36	71673.8	20228.3	28204.4	-32135.8	-7197.21	-27053.8	18895.5	54632.8	-18986	76296.6	-25536.1	13880.1	-9924.89	-76723.2	44484.8	-18814.5	75024.2	8635.89	-12344.3	29623.7	-9666.65	2426.55	21606.1
92	8960.93	-50788.4	-6660.44	42487.9	28713.6	22215	56789.4	28911	-23347.6	10562.1	16277.3	37579.4	27496.8	-5487.7	20365.3	-13818.4	22787.9	-15484.4	-12443.4	-8697.26	59157.5	-367.516	40835.1	-6751.51	36276.2	-5072.49	12017.1	49543.2	9339.23	-12678	5121.4	-1629.86	-35259.2	-13171.6	-5295.96	-23603.5	-16989.7	-3952.97	-38884.3	-16198.5	-17438.1	44799.9	-4625.81	38915.6	-6274.74	10902.8	36239.4	-14231.4	11119.1
93	25887.4	-871.898	-6039.3	7300.91	-15326.1	8093.42	-15842.7	5585.31	-34414.2	23111.2	10999.6	1586.73	-24183.3	15867.8	-27191	6888.58	-17599.6	6319.56	17146	-36323	-54364.7	-6228.31	21494.2	8457.4	-50671.4	-3274.23	32042.2	55546.8	63920.8	-8471.71	-39610.7	-36980.2	-19512.1	-11708.7	-18675.9	61834.4	37834.2	-29318.4	50484.7	-37041.4	30708	7361.33	43972.7	70384.4	-32754.3	18660.7	8933.61	-3672.75	-16732.4
94	22667.2	-45000.2	-17814.1	4781.93	-112966	40322.5	17089.6	-55639.3	-27525.9	-22719.9	-8338.42	-20560.8	-51521.9	-7651.26	6921.24	15682.1	-30323.5	3888.23	2813.27	13373.1	86051.9	-38957.3	43373.7	10637.9	-40012.9	47219.1	17923.4	47952.1	32330.8	80940.9	-32818.7	7579.75	1457.93	-59504.5	-59999.3	91263.5	-34474.9	17982.2	-55639	-40762.8	12723.5	-1235.6	-12683.4	59700	-36172.1	-5255.36	39898.1	-13843.9	-8275.42
95	-11043.7	-43503.1	5691.02	34205.7	-112407	-16458.3	37495.7	-71493.6	-38228.4	23109.8	30296.7	-27033.1	-6053.97	34225.3	-74657.9	-14792.4	-13412.5	-12294.1	43583.7	-41879.2	-10603.7	-39708	46673.8	-18285.9	-29781.1	-5609.93	21878.5	51159.2	41915.1	71609.3	-30722.3	-6376.24	-2963.63	-79239.9	-54954.6	55899.2	73515.4	10355.4	-21150.5	155.968	-9596.95	-33928.5	-15297.9	9520.14	-34997.5	6803.4	41700.4	26799	-18347.4
96	16008.7	-50574.7	-24936.8	8713.85	-59841.7	15334.7	24183.6	-45055.2	-37597	-15015.6	-1348.56	-60257.7	21966.1	-19554.5	-48426.3	4349.78	11902.5	-4445.91	-1615.86	-31410.4	6449.29	10048.1	-58344.6	20663.9	-20830.4	-28951.7	924.498	6011.58	1048.33	397.254	-43532.6	-18709.5	2563.78	12393.3	27606.7	31980.7	-5363.78	31504.2	-24783.4	1941.82	19061	-15921.1	4145.6	9792.57	-30523.6	19833.9	11760.5	-15598.2	-5324.79
97	20797	-30369	-11393.8	26192.8	-106086	-1746.66	366.622	-56473.1	-35841.1	11285.8	20590.5	-5835.92	-390.273	9803.61	20147.2	-48414.7	-13978.1	4475.3	35800.9	-25621.7	15934.7	43924.1	-10100.1	-7231.62	13594.9	14831.3	59271.7	21426	1396.47	6475.78	33440.3	-10784	-5445.5	7275.6	3020.39	98514	11858	29062.1	681.361	-13106.1	6440.12	32542.4	47849.4	24954.7	-26661.7	23171.8	-4496.33	23277.3	28794.1
98	5383.84	3470.34	-19738.4	6788.86	-20872.4	8201.16	29398.7	-35880.7	-32337.5	-6181.55	-17564.3	2822.26	1539.09	19972.8	7240.54	10155.3	-2906.12	29574.9	29839.7	-27395.1	80326.9	60167.1	-23464.8	4089.39	-1563.52	-12897.1	-7945.46	7588.62	17171.6	8154.95	-9922.65	9695.05	20885.9	29454.3	5390.17	19900.4	30439.4	7344.5	12914.3	-40022.9	10646.6	17044.8	24532.2	-19096.8	-6392.47	16754.8	-34605.2	-40890	3511.52
99	-9984.56	-27143.4	22170.9	-4374.92	63374.1	54886.2	-5549.19	20038.1	7441.65	-26195.3	17958.6	-16830.1	53254.5	-17692	-26222.7	18160.9	-5271.01	-12855.9	22394.1	50503.5	8523.24	-27022.8	84844.7	2187.46	41270.8	-31342.3	-34289.1	30680.5	-21466.7	18007.3	-20191.2	65905.2	5680.26	13866.7	116874	3836.97	-3859.77	-37782	-32529	-4981.79	-14772.4	-5775.3	42879.9	37313.7	-29953.9	-1504.84	-17804	17895.1	1794.29
100	25393.7	-7237.63	8660.95	-20608.3	-13003.1	10028.1	-27578.7	-1575.29	30352.6	-746.323	-21278	2659.06	-3049.18	47739.3	-28560.8	19224.5	-20132.6	-29114	10210.1	62030.1	-34499.1	-33963.1	28572.4	60326.6	43635.3	-16623.5	-310.846	60298.2	-17173	-46320	21155.2	-7575.64	-5114.49	15725.8	76354.1	28648.2	12252.4	-28093.9	21082.5	10780.1	37822.1	-5567.06	15728.1	-24734.5	605.396	13018.6	-42006.9	32662.1	-27020.3
101	-33903.2	11558.6	13107.1	-12159.7	-12230.9	-1245.63	-18864.5	-15594.3	-11594.5	3899.8	25206	-17845.5	-30942	-16730.2	49258.3	27698.7	-15602.9	-15558.5	-3946.38	6908.27	-360.472	-3661.41	-37260.2	-25268.3	-5556.46	-23814.8	-2015.99	-4555.44	-5204.92	-6255.26	-20876.8	30892.6	18214.5	20056.6	-30265.7	-35919.6	5682.93	13308.1	7726.18	6319.05	-15642.9	-7472.36	6652.93	-10042.4	-24651.5	-20359.2	-16794.6	2032.64	-23536.5
102	-14186.7	-26582.9	3316.3	-10969.2	-38528.2	67863.6	-20224	-39106.9	-30039.1	7885.72	-6276.75	17937.8	25581.9	11359.8	30346.7	-45601.9	5553.43	-10018.9	-10290.6	132.262	-44979	-48654.3	74587.2	39672.1	-10736.3	16469.4	-39635.1	15958.2	24302.9	-6087.72	-40575.5	-20179.5	2278.31	43251.3	-22295.2	646.131	14216.6	15218.6	21427.5	14616.9	-29558.9	-20467.7	10571.5	35735.9	21905.2	-26660	-61670.9	-19738.2	-21694
103	6535.33	27544.6	14626.5	35684.6	23840.1	-18328.3	-6055.73	-38061.6	-46703.5	22013.2	-5795.97	31473.7	-94348.6	-13613.9	7758.8	-3909.84	-17811.5	64912.8	18840.6	-8368.1	14069.9	-42157.8	-40766.2	26741	20416.4	662.851	-11720.9	13965.8	58239	32893.9	27705.4	-18479.3	-217.954	-29453.2	-1895.88	29059.1	-3944.74	-6156.96	-12977.2	-19457.7	-17490.4	-7781.1	-15484.2	-16104.2	-7504.01	22458.7	15834.2	-9420.32	-15285
104	2441.17	-55120.7	-2138.91	-5447.31	-26246.8	36724	24912.3	-36062.8	-78809.3	17338.6	12093.2	-27579.3	-1168.11	-447.454	44508.3	-29641.7	13825.2	-34844.8	30950.7	-3395.48	22584.8	-34710.9	-42757.6	-17693.7	18326.1	12303.9	-7759.32	9366.75	7508.28	-10273.6	26583.4	8887.57	17319.2	28162.5	-51494	-35380.1	5803.4	25359.1	-13581.8	-28711.8	30752.5	8321.61	51437.8	-2773.83	2141.73	-5207.04	9241.63	26031.8	-23491.2
105	27360.6	-23595.2	-7812.97	-6488.1	-16354.4	9694.54	19514.5	-17527.8	26468.5	-6075.45	10653.7	31124.2	-29327.3	-35952.8	-14631.6	4525.85	-1670.18	-17764.9	17490.2	-28607.3	-58114.6	37372	27146.6	-17065.7	-29592.5	-5808.79	486.84	-10991.8	38940.6	34197.1	-7926.77	11098.5	3668.79	3487.09	-50929.3	47815.7	30797	-12228.2	20853.1	-8334.17	36511	-23593.5	19349.4	-61.7628	15879.1	28008.9	15407.7	1497.17	-32045.8
106	32629.8	-16580.5	-22414.3	14243.1	7535.33	-5445.21	10577.6	10005.1	21000.9	6912.09	-8131.96	-22083.4	13816.5	-13261.9	-75460.9	-27653.6	-15338.4	-12911.3	29623.4	5440.88	28518.2	-2493.4	23931.2	2480.45	-40251.8	43023.2	5081.18	40985.7	37317.7	8265.86	-24514.3	30782	-5107.8	-94831.6	-86944.8	1368.26	-21195.6	-31243.6	28858.1	-38307.8	17754	4725.62	-41686.1	8367.98	13961.3	28084.8	5564.67	-17439.5	-3647.72
107	5991.51	-8677.91	-7570.3	16475.9	-91281.4	37596.4	-7561.99	-31813.1	-15265.8	-23669	19466.7	-44529.1	-29800.6	2337.68	25197.9	14310.5	-18908.3	29517.9	23213.7	-51011	8029.31	25424.7	-5455.84	-40720.9	-16402.7	11934.7	37427.1	12302.5	-4934.22	54277.4	-68807.6	-18030.9	-20178.3	-71161.2	-2941.6	42749.4	-11787.5	16771.6	-22757.1	-52675.4	22683.9	841.203	-71651.6	6949.21	-13948.8	4435.04	49131.4	29469.1	-10894.8
108	-3565.3	-54442.9	-22713.3	14514.4	-35953	16786.2	1406.46	-19081.6	-41160.5	27829.4	16971.1	47842.8	-34601.8	-13564.6	-38619.6	-8966.88	-13445.6	-3142.26	4902.28	-42389.9	-40252.1	40850.4	18831.2	-32508.8	21519.2	-9886.12	48775.6	9261.42	9178.32	21140.3	-75945.9	25772	-15127.7	-12369.5	-8585.21	53058.7	60339.9	38376.2	14307.9	33854	-3571.79	-25148	14273.3	24834.9	-33871.4	-6424.06	7788.04	4071.28	-21963.1
109	18753.3	-30937.7	-2312.34	-6939.41	-68416.5	-11741.5	30367.7	22078.3	-61360.3	8225.42	1397.43	34481.1	-34292.8	-7542.87	-39502.5	28050.4	-5198.41	11170.8	21653.9	-20420.3	-6796.7	13311.3	8710.22	60076	6486.26	-13739.4	16510.7	36374.1	12510.4	36687.9	-2219.04	5932.17	7365.38	-1294.42	-30782.5	33095.5	31554.6	-24815.7	7813.1	8703.11	35455.7	5559.14	24690.3	4973.09	-34519.7	-9743.75	-10479.7	13656.5	-16357.9
110	-43152.7	-21181.1	10780.8	29727	-21250.5	-32708.5	55578.6	12456.9	-54242.1	236.023	-11426.6	41764	26664.9	-13078.8	23611.9	14387.1	-23811.7	-34932.6	10287.7	18500	-20664.4	53339.9	33952.6	31990.9	-73609.3	26736.4	38538.8	31087.8	35846.2	38532	-11023.2	15047.7	-32176.7	11682.7	-16963.8	64403.1	15202.3	45617.9	-993.057	-4904.73	-37783.6	39524.5	-436.878	-4502.05	-35672	22455.5	13473	-1054.71	23052.4
111	-10803	-11413.7	-25146	28871.7	11508.8	26354.5	16931.4	12293.4	45123.3	8586.49	-6932.26	41766.9	-15368.2	24460.2	-47612.9	-28320	-29950.2	12406.5	36204.5	-6041.61	9617.33	-25123.2	12387.5	22568.3	-28964.3	4970.3	28626.1	3843.16	14416.8	39341.3	-2783.49	41445.5	18923.1	-63929.6	9205.29	49534.7	20328.4	31323.3	-7625.53	-46334.3	10383.5	18568.2	-8980.21	17210.4	-13464.9	15845.4	42477.5	3306.99	10878.7
112	19690.3	-28368	26690.5	10602.9	-63660.5	-20699.4	18644.7	-29529.8	-21062.2	-2375.83	24663.1	-9825.92	-66101	25070	-74614	29200.3	-4213.71	1923.69	23431.7	-11078.5	-47351.9	-4821.59	-14809.7	-31322.7	-57839.2	-1184.97	-19184.8	42014.6	32001.1	29496.7	-2996.49	28971.5	24687.3	-6897.12	1073.11	54037.3	7646.89	28069.9	-11912.6	-45637.2	8361.12	-47171.1	30030.9	25223.7	-18347.9	-3199.36	29900.1	-7679.43	-58720.2
113	36875.9	-23389	9150.1	20875.7	-166510	38684.9	18366	-56613.6	-56361.8	6072.2	3683.46	33232.8	-38343.1	-2967.59	-26344.7	5496.37	3068.38	46593.1	34649.2	-27396	22711.7	-16366.3	17775.2	5874.04	-5758.58	3758.47	-8043.43	68691.1	28079	47208	2879.72	9204.19	-14692.4	-24694.6	-97256.1	80014	-16801.1	41592.1	-18059	-34294.8	57953.2	-2614.87	7688.79	71942	-56396.1	17954.3	35232.1	-4225.07	-29384.7
114	60843.9	-36642.9	-19847.4	-4686.69	-122053	-11606.3	22949	-40995.9	-83706.6	29388.5	-23607.4	51470.8	-15991.4	-7758.14	-13000.7	13363.4	-6339.3	9878.73	57224.1	-28187.9	-17088.9	41819.9	-37887.1	-24093.3	-76076	-15678.2	43191.5	73347.7	79040.8	36570.4	-5094.51	-26631	4227.67	-36825.1	-68808.8	94965.3	-11692.2	37571.4	-12990.9	-48621	36555.3	-14624.5	25515.1	32558	-68079	-7086.72	-17203.9	-45028.2	-29663.2
115	28613.4	-46316.7	1921.27	-10238.7	-134754	21430.3	28554.7	-16706.4	-25053.7	-9494.98	24361.3	41216.4	-23024.7	20370.2	-4989.35	36876	-38516.2	-11275.3	59610.9	-17261.6	-5009.3	62515.8	4493.3	19592.5	-17386.7	34824.6	34946.5	33034.5	36942.9	81804	-77972.8	-3472.86	-6552.27	-88933.7	-57224.1	43308.7	3024.73	25436.7	27773.7	-52670.8	-4335.73	43105.5	-44909.5	3325.75	-26657.7	17522.3	78564	10012.1	-322.911
116	-9145	-14359	-3343.83	36743.2	-144430	13645.3	-11988.4	-55560.2	11304.9	-30286.8	2058.77	2463.49	3761.81	-16872.7	1915.82	-16720.7	-27464	30021.6	44550.3	50357.4	7599.49	-54926.3	63236.9	1682.34	-32872	-13930.2	65197.8	78665.7	59372.5	23846	-88522.2	1783.39	-15008.9	-25602.9	-43476.4	66386.1	29599.2	-10707.5	-28864.2	-29005.6	-13833.4	13318.6	3537.05	38735.6	-23391	-36930.1	-19228.2	-17063	4830.55
117	32021	-24991.2	-27654.5	18903.6	-70404.9	1454.13	21874	9584.64	-15148.4	-4604.67	-2339.28	26630.7	-28785	24526.8	-34548	-313.878	-25780.5	-5855.07	11609.4	-38060.1	-8834.97	-22279.2	21342.8	-29839.2	-75352.5	5269.37	11474.6	1331.1	20804.8	43140.2	-67497	-4277.51	-25952.2	-64297.4	-30763.4	47405.1	-4010.79	2933.77	36401.6	-31233.6	12537.3	6784.35	14496.8	14668.8	-25495.6	-10335	-15522.5	11804.1	-16346.7
118	31989.2	-1901.82	-6102.58	10813	-4135.52	22192.5	14442.6	-37335.7	-7878.42	14681.9	45102.4	11380.5	-7846.34	8102.72	5143.35	47073.1	32225.1	5800.22	6698.55	2336.87	9072.88	26483.7	-16126.2	-40282.7	49898.8	13650.2	-13194.1	4318.33	53636.9	-1688.87	8622.63	20076.9	40447.1	-15922.3	13580.8	28336.7	25114.3	47400.9	26883.3	-13354.7	23653.8	581.015	16704.5	16656.3	-5654.85	4325.64	-7413.27	-40454.5	-32374
119	6806.34	50491.8	8062.37	4481.75	57567	44802.3	12815.3	23349.7	-40194.7	7177.11	14591.5	50182.6	38351.6	12856.3	43959.6	42501.6	-24345.6	30748.4	-7888.89	27639.2	40740	15001	-5875.47	25157.1	20915.6	321.339	-3739.32	46551.8	40591.8	-12129.6	-29051.9	52686.4	16376.3	40206.2	2094.1	13860.2	388.854	29246.4	14933.2	9452.6	-3410.94	-5925.73	60379.1	27003.7	23546.4	17673.1	-9008.98	9100.06	-17946
120	-29652.1	-7309.83	-23647.3	-23276.4	39387.9	23237.1	-19684.4	-35514.1	21511.9	-8032.78	24903.4	-40726.2	-16935.5	-10284.3	18217.6	-15402	74.7336	-8945.1	-14105.8	-20201.9	-43113.9	-12026.9	30632.4	10600.2	-14160.9	321.517	-19652.2	-44427.6	7530.98	8975.18	24224.8	-36159.9	-16091.2	-3646.38	23142.4	976.472	20722.7	8960.94	-223.635	34049.7	-36115.2	22741.6	3915.29	11034.8	15867.5	-3034.58	-41743.3	-19350.3	18373.1
121	20885.7	31063.9	20197.3	-20075.2	111935	-13449.9	-30603.9	74120.9	26733.6	3422.33	95.378	-36966	71019.5	35320.4	17544.6	25969.7	68383.7	1399.7	-25440.3	22104.1	30654	-5395.07	13666.6	63497	58951	5090.1	4963.94	13496.2	35253.1	-32102.2	21422.1	15239.2	25670.2	27562.8	80740.7	-4254.99	32288.7	37821.3	32496	41577.4	7143.01	31545.6	-24411	-31238.3	39706.5	-12942.1	27054.7	49689.9	69106.7
122	-29374.1	67334.8	16328.4	-41716.9	87762	26162.8	-11296.2	44779	91717	-41642.2	13040.7	55841.2	37672.9	12510	5577.69	6619.91	64936.9	11659.2	-9301.42	916.087	14155.8	16918.8	3118.3	-18887.4	-40735.5	5839.1	-3905.22	-66466.8	-10911.4	-41837.7	22370.7	33345.5	4902.49	41907.2	36018.8	-48718.3	22863.2	-8243.75	-26372.6	48950.1	-39891.5	17276.2	48817.7	-2932.47	22102.5	-44054.1	27992.4	-904.909	12591.2
123	-52404.6	37924.1	32749.2	-7318.95	61523.8	-11886.8	-32158.1	6744.18	13739.4	3255.49	11015.7	-56347.8	67586.5	19769.9	4098.27	25833.4	26340.4	5880.33	-36467.3	67381.1	-2793.64	-3432.88	-12009.9	-25955	32571.1	135.73	-5912.12	-25854.4	-20336.6	-50390.4	45165	27925.8	3990.57	53784.3	83014	-105308	18865.3	-48311.4	12522.5	54063.2	-34413.4	9983.98	-482.969	-16719.1	39988.8	29497.7	-17449.9	5358.29	24905.7
124	-34600.5	60165.1	18495.5	-15275.5	102739	-76325.9	-23501.1	70327	36173.9	-825.307	4734.22	18997.7	3869.62	1327.09	39468.9	-42222.9	12952.9	21734.1	-77152.8	27446.8	-25048.7	-41761.6	-6598.72	-917.396	18471.5	-29134.2	-57110.9	-93264.3	-18388	-51318.5	27458.2	-13563.6	22870.9	31084.8	85158.3	-100400	-25258	-5701.48	27610.1	27764.8	-8423.44	11261.4	-56206.1	-12008.5	17312.3	-18760.6	-42145.7	21601.8	13059.7
125	-19898.6	30789.4	-2583.97	-30820.6	132833	13995.4	-16443.4	67303.4	54314.3	-2975.9	-37856.5	39689.6	41731.9	-1762.3	-34607.4	-30090.7	19235.6	-35903.6	-42775.5	24377.9	-44453.9	-5898.33	-57421.7	6684.12	31012	-29153.3	-36054.9	-10062.1	-47969.5	-40360.5	2004.21	-10063	23264.1	35868.7	-22075.7	-43831.4	-5567.65	84.4851	-10716.8	8744.47	1527.57	4780.55	-2002.88	-38123.3	36667.7	-8218.03	-29185	11226.8	-11458
126	-24083.1	21657.6	-13464.7	5901.33	2672.39	-42489.9	-34210.7	22814.1	2279.66	8413.75	-43427	-8172.51	32140.4	35569.5	-20560.4	-16228.3	14996	-22465.4	-39079.5	22657.4	20563.1	-20849.5	-3077.8	16608	20116.1	18620.4	-33308.5	-15519.6	-35442.4	-32174.7	24201.8	-36442	19856.8	56690	22852.8	-14382.2	3566.19	-26885.7	11286.2	30512.9	-31503.9	-19575.1	6318.32	-62414	2006.36	11064.3	-16349.2	73830.1	11332.8
127	-27676.3	50577	8755.81	23654.2	117679	-56882	-16631.7	56863.9	40327.7	-22500	-23052.8	20729.8	21176.7	15090.6	72254.6	8151.01	42275.3	8627.16	-13025.6	32493.8	22197.3	-60019	406.228	-1857	40575	-38179	-22489.8	-35722.4	-28406.3	-11698.7	-11063	32605.5	-1195.9	7959.34	44399.6	-56158.9	-47783.5	-9444.9	-28150.6	37449.6	-29499.7	-16380.9	-25338.7	-83256.3	18686.7	-1821.65	-20759.4	-362.619	9273.31
128	12020.1	59550.8	3356.97	-3801.58	76643.1	-35625.4	-29988.7	62389.8	94155.1	-5558.76	-33917.7	-26992	591.604	-11079.3	-21348.4	-469.26	20311	-15704.6	-45736.9	-683.315	-47002.2	-46747	-39317.7	37000.9	-21605	-344.005	-20124	-41832.8	21716.8	-32072.2	2095.54	-13776.4	-14045.8	47223.3	26811.5	-44308.4	-19252.6	-64214.6	-35888	6043.17	28987	4936.14	-22858.4	-14176.9	24331.7	-10808.2	-16729	10369.1	-17328.6
129	-31437.1	3638.54	-10020.8	-7815.19	112151	9623.21	-15765.5	22233.8	-11917	-1289.39	-14658	-9250.42	46571	-20149.1	16489.5	-16017.5	36812.3	-7998.66	-20249.7	26173.6	-34690	7068.39	-60101.1	-57442.7	18605.2	-24284.7	-37542.1	-41513	-45881.7	-60161.6	42612.7	-19378.8	-14130.1	44366.8	52433.5	-49279	-16331.3	-2936.01	32884.6	32514.2	-37402.8	-15165.1	2428.51	-31888.5	18344.4	-2095.13	-32378.3	2629.2	33830.9
130	-22467.9	42254.9	15147.8	-31907.9	73651.7	-45739.3	-50324.1	19217.3	38474.3	-6162.59	-24832.2	-36646.9	42631.9	13185.9	6187.28	8033.16	-7607.07	-2641.28	-20271.9	48340	-27312.5	-26175.5	-33657.7	-65770.3	17895.4	3904.24	-86269.7	-51664.9	-68091.2	-24880.4	-16640.2	-36520.9	-4096.27	40912.9	15829.5	-50498.8	-17414.7	-15564.3	-32064.8	9789.53	-29976.1	-17085.4	-27587.2	-5937.31	53702.7	12723.1	16284	13163.8	-10771.1
131	-19268.2	776.984	10805.6	-20574.8	27011.6	-17497.2	9781.71	31625.6	40391.9	-20314.5	-15297.3	-21544.3	23552.1	-1130.16	-32256.1	-20932.2	-12263	-16884.1	-40335.8	18988	26330.3	-60707	-11911.8	-9186.11	19940.4	26505.4	-17999.7	-23666.8	-59827	-36173.9	15602.3	-36060.7	-2572.05	33064.8	43993.8	-41871.7	-63469.8	-20833.4	15235.6	41272.9	-16383.3	-22303.2	-49265.8	-40882.4	26436.1	14646.1	-21453.5	284.546	16709.9
132	-34668.4	-6549.15	-7025.44	-3303.04	24542.1	-16537.6	-20176.2	37527.6	27482.4	4638.31	-19096.9	19253.6	14555	27209.8	25941.5	-2827.73	-4934.04	-11551.2	-9436.42	7319.88	49067.3	17054.3	-5995.66	-426.649	-23687.5	-31666.1	3994.78	-22267.1	17935.9	-5072.14	39047.3	-1224.47	-5510.64	33752.9	79719.8	23624.2	55259.2	-30835.2	14322.4	48263.8	5813.5	5017.08	-36613.8	-4004.22	10349.9	-15560.1	-11619.3	3589.85	11724.1
133	-56230.7	9639.73	-9029.98	-20448.2	49660	11818.6	23576.3	1540.6	19034.5	-4675.57	1999.87	17341.3	4140.73	7606.52	-5282.24	-32174.6	7059.09	-31481.9	-7048.67	-34887	695.969	6677.86	19288.1	-2756.39	-5537.58	-28154.3	-469.928	-59704.4	-6040.45	-23063.3	737.656	-7898.64	-8011.87	25003.3	13838.1	-61643.1	-26026.3	-15291.6	5354.25	6717.6	-39008.2	-14589.5	-21313.4	5423.24	42312	18076	-41242.7	-62167.4	35938.6
134	-18193.7	3245.66	2613.29	-18501.2	25631.9	-26671.8	-42201.3	15905.1	15627.4	-26085.9	2391	-1902.9	-12151.3	-7794.42	81766.4	-38776.9	19011.9	-20455.8	-6257.23	52600.6	28064.7	-19501	60820.5	-1733.25	18263.4	20511.2	5459.82	-5135.26	-43093.1	-4010.57	18547.5	-40280.3	-7360.17	7635.25	-29396.5	-28422.3	5112.57	18173.6	10708.1	15996.9	-18895.7	13948.8	-62440.7	-31113.5	24106	-28053.8	-33850.8	-33247.6	44529.7
135	-9593.23	-4860.57	11691.8	-20199.5	58235.6	-12924.6	-34882.4	19410.5	23042.4	22834.9	1628.65	5327.78	-2814.71	10602.7	30936.8	40899.4	-8305.23	-24772.8	-26252.6	1409.52	-28160.1	-20382.4	37697.4	13722.2	24948.2	14961.5	16602	-13405.9	-7150.51	-31432.4	20108.9	-31107	10567.1	34154.8	-26921.1	-20812.6	163.258	-52749.6	-6172.03	15755.8	-1773.33	-50632.7	-6957.7	6657.04	23515.9	10355.5	7023.81	27619.8	35908.6
136	49622.2	10782.4	18150.1	-4564.58	7164.57	-15569.7	24618.3	-2447.98	24700.6	33557.8	-5242.11	-8885.64	27601.5	-23381.1	-29747.8	-3537.88	-8734.36	2764.23	3887.45	-19613.1	-30595.2	-38345.5	-36765.2	2496.93	47751.2	-3501.64	-15940.3	-36660	2319.59	-32632.6	-14339.3	-23447	-9665.16	29045.1	18881.2	-20838.2	-14102.1	131.714	-5206.88	40033.1	31437.4	14609.9	44767.3	-19757.1	22290.6	-16954.5	3212.57	-21233.6	8982.17
137	-19708.3	38936	494.529	568.274	42295.3	2013.83	-10716.5	21605.1	22701.2	-13290.4	-11288.7	-5372.99	5805.79	-22066.7	25348.7	2333.45	-33972.6	6354.81	2575.6	-24739.5	-27365.9	32367.1	-59588.9	13016.8	19007	-17916.7	38761.4	-47462.8	-14157.3	-36738.9	6450.86	145.97	16489.4	7005.55	27974.5	-74678.6	-6565.21	-19843.3	-19096.9	-16.8891	-10030	3293.57	-4101.86	24177.2	2904.47	-20905	3860.55	-27402.2	47159.9
138	3897.21	-32977.2	3300.65	2485.23	28255.3	-10639	36763	19183.2	39426.7	412.269	-1286.72	-55102.3	-12867.7	-17613.3	38053.5	39522.9	8711.52	-34718	14662	1468.92	24491.7	-24674.6	-20921.2	-20122.7	-86.9317	-582.119	8239.15	-3669.74	-11653.5	2115.06	11918.9	24552	2643.14	-41107.9	71178.4	23481.4	-33169.4	-5394.53	33881	22342.5	31045.9	25225	-24393	19894.7	-15436	-22850.3	14056.9	2253.13	-9803.05
139	-22671	-24178	-2088.38	11448.6	27520.7	278.182	-36790.6	-58526.4	37654.7	-543.364	4086.81	-45514.7	25307.6	26896.1	32404.5	-2946.95	38759.4	2698.35	-32140.7	-10884.2	9874.4	-1595.97	13332.1	-14630	-10838.5	-2618.44	17828.2	-8915.27	-12677.2	-23895.5	-26542	-5967.62	-25559.3	-14413.4	-81020.4	-58114.9	-36457.4	-19721.1	-14196.7	-17519.8	-43804.4	-34078.9	-47160	-52075.6	19315	-5350.92	-1939.47	15567.6	16479.4
140	12138.5	20386	257.515	-11698.7	64045.9	7001.65	-44274.5	323.613	-41865.4	15558.9	-12688.2	-65568.2	35984.1	-567.642	48866.5	-6605.43	25926.8	50711.1	-15081.8	66237.2	48332.9	-77216.6	-67941	33086.7	4042.47	10293.2	-26560.5	17084.1	-48172.9	-11625.4	19281.4	6248.41	-12376	12593.1	-22666.5	-80331.6	-16661.6	-29959.2	53664.7	8566.8	57659.4	9147.96	25014.9	9020.82	5638.88	-15697.2	-37605.7	-40041.9	-7516.63
141	-35262.3	33588.9	-2015.36	-2580.81	64621.6	-25519.9	-12556.7	55383.2	-15860.7	-33248.1	-615.488	24789.7	-17747.7	17510.8	79856.8	-8425.54	16161.6	9991.54	-28847.6	-34678.3	-9148.09	-18769.5	49876.9	12810	6473.74	13422.8	-52868.2	-51957.9	-17496.7	-50876.5	14099.4	-42446.2	23246	-10279.8	20984.6	-37446	-65070.4	-56528.8	-20910.9	41202.3	-38889.8	-11170.2	-18535.5	-34396	15750.5	-25996.3	-10815.7	5706.39	-7396.07
142	509.557	49543	21594.7	-11433.5	5040.64	-1776.86	-23923.7	16584.6	-15851	20292.3	-19040.9	3251.86	46899.7	-17262.2	-20037.7	-6840.98	-8375.9	51043.5	13675.6	12557.3	-29108	-53807.5	-8199.73	-37879.2	29012.4	26321.6	13981.4	-11077.8	-46850.1	-8810.18	32454.5	9014.17	-14851.4	16742.4	7557.91	-35434.2	7106.54	-57371.3	-1908.1	49920.3	101.699	-14699.6	-26831.3	-31187.8	31745.8	3932.84	24555.2	23144.6	30478.2
143	-10385.2	30255.9	42884.9	-11058.7	-28131.3	-4050.49	-2460.53	-12691.6	44305.7	-6884.51	-1515.28	25139.8	10015	-13595	16149.8	-4627.28	17267.2	-23698.2	7879.82	35736.7	-63951.2	-101136	-18089.1	41695.5	25580.7	-6373.45	-928.28	10839.3	29529.5	-7699.35	9162.09	-12392.8	-1881.86	-28123.9	4043.4	-53635	24287.5	20496.3	-45410.1	9019.97	5662.48	13506.1	-75020.9	-22132.2	-2402.29	19180	15615.9	10824.4	8694.94
144	1306.36	-15669.4	-4496.23	-3241.57	-20355.9	-26273.7	-38460.9	-29489.8	-25229.1	-16428.3	-7137.9	-28760.7	-55567.7	-19300.6	86709.1	22304	-30204.1	-6358.7	-20042.2	-960.642	-24322.8	-58693.3	-26418.6	13711.8	76498.7	32390.3	22856	-38286.8	-16344.3	26541.8	26464.2	47114.9	11129.3	13153.5	10648.1	-45649.5	-35138.2	-16566.8	17113.5	24655.5	22308.7	42445	1324.12	-29210.7	-2883.26	-3137.26	-21219.5	31473.2	33295.7
145	-38997.8	6834.34	-30508.1	7660.42	18887.3	-14906.9	60.9301	7197.01	-26028.1	7124.41	-32226.6	23938.3	-22163.6	-18377.5	-8161.65	-8108.85	29769.5	-7189.43	-44748.2	9662.5	20790.1	-56356.6	-102692	-1513.22	4510.67	-24099.1	-7346.26	-14012.1	-3706.04	-50150.4	2895.98	-27890	-21528.1	9372.03	94811.3	-63264.7	6246.4	-24229.4	-16638	20761.7	-34620.7	4345.6	5737.74	-23697.2	30785.2	5905.85	-31750.3	-12395.7	-9712.29
146	15339.3	55122	2801.43	-12695.9	80841.7	-19130.6	-16394.3	24591.2	89411.6	-10596.4	4411.59	-45582.4	14529.3	6814.92	-35991.2	-45145.6	2305.67	45710.3	-54643.3	-13103.2	-48738.3	-35567.7	34111.8	-37620.3	4058.52	22917.4	-51149.8	-80589.7	-46748.2	-65818.4	-16049.7	28084.3	-17272.9	40746.4	-949.539	-60540.4	-14768	25805.5	-5362.21	30398.4	4225.44	-5479.66	-2065.51	13449.8	14755.7	14793.4	-55081.5	29242.3	-19335.9
147	-43853.7	3786.03	16433.6	-31973	18266	-21622.6	-19541.7	25499.8	22623.1	-6035.65	-41396.2	29275	12257.9	15571	-18861.2	-23108.3	3280.91	-4921.48	-7663.83	35997.4	-1936.47	-23215.9	-23331.3	37762.2	2392.54	10382.2	-26794.9	-38133.5	-4787.06	-48142.5	14998.7	-23184	-4387.77	-14889.9	45962.9	-19712.4	-44146	-144.59	-18066.2	25255.9	-35675.3	41835.1	-23412.7	-27155.3	22434.3	-18920.1	-34085.7	-14439.3	-20369.2
148	-6617.42	66539.3	21705.7	-17369.5	134109	-4012.14	-31187.2	-72899.4	72421.3	-9772	-9503.53	3699.3	-2101.87	-37923.6	4412.48	34698.8	49388	29737.6	-28167.1	54267.7	42118.4	-26385.5	-18252.6	-31365.3	27207.4	17957.2	-35202.5	11302	-29475.5	-41172.5	8836.4	10192.5	43285.2	73812.3	67974	-74564.9	-8831.98	-13219	-11860.5	10259.8	-18019.1	-11214.5	12992.5	28454.7	22958.8	-12638.3	10443.5	19287.3	-10681.9
149	-15198.7	593.45	-15843.6	-9734.77	124282	25692.8	-19464.3	91908.9	-11160.6	9773.56	-25428.7	-54979.6	-11672.9	-30330.4	27258.8	-2449.33	-2855.18	-14119.5	-4042.72	19409.1	-19377.3	47707.8	9576.26	20658.6	56726.2	105.788	9454.99	-21859.1	-2891.39	29517.8	64701.1	33373.9	22978.2	32598.5	12899.6	-44837.4	-40385	-18327.1	11710.1	-14739.4	14895.4	-7407.74	30152.2	-24545.3	43731.8	20324.2	-34124.2	-27034.6	24681.3
150	-25922.5	10973	-10230.7	11136.2	78962	4673.09	-458.917	49949	-3258.2	-15786.1	11579.4	-19842.1	16915.2	-14114.7	15144.6	9956.41	5495.36	13243.2	-26079.8	10627.8	54343.3	-8367.95	1493.76	-12447.6	18638.8	-11789.3	-44602.4	5593.1	-3732.22	-17538.6	-19418.3	18786.9	1331.53	1055.04	32436.9	-47471.7	23418.6	-14436.9	3186.53	7721.49	-39653.6	-4828.7	-39484.9	45498	27575.6	-8795.9	11118.6	1482.27	-35145.1
151	32902.8	25812.3	1203.17	-20941	120813	-9056.67	1159.3	13548.6	-4168.42	-15478.2	23377.6	2265.83	34460.7	11913.2	22206.7	-10990.7	23233.4	32209.9	-19015.1	11553.6	40649.3	65388.2	-29341.5	654.494	53212.1	-22810.4	-31815.9	-3662.08	15183.2	7492.78	-25892.3	-19025.4	-8404.38	33465.4	38626.5	-76102.1	-36469.1	37237.9	33409.3	-1875.82	38382.8	23892.8	13637	3380.09	28054.7	16778.8	-48228.6	36026.2	-41988
152	23305.1	9516.75	27326.3	-3405.8	27042.6	-7108.76	12608.3	-11639.5	-6833.61	16284.1	9739.27	42637.8	4311.98	-13007.4	65015.9	-22004.9	68325.5	668.387	11131.4	-6627.48	-8989.17	-3203.94	-41367.4	9373.16	-36948.5	-17926.6	-22928.8	-43641.1	6535.97	-35840.3	50551.3	29775.1	23265.6	25601.8	76159	-15201.6	1003.65	-28161.3	35439.5	23480.9	28268	-20360.8	26275.9	9100.32	24680.1	-8673.8	16356.4	5709.36	-29572
153	-9341.33	-5049.13	-1406.89	38251.5	85544.6	-23053	16600	-5828.53	-7280.07	6933.57	-9031.13	17984	-22496.8	-26868.1	26625.6	-6403.12	-38160.3	6381.29	-3819.38	47223.3	-42766.9	-23248.1	9530.75	23204.9	-70239	-11326.7	-20239.1	-9911.13	-9241.55	-38382.6	45165.5	-18873.8	-6509.59	59331.4	19750.4	-20824.8	-29477.5	-37310.2	12648.4	20124.8	7431.96	-4300.21	27146.9	-26825.2	-12245.4	-30536.4	-78238.5	-12792.2	-21631
154	-371.556	23403.1	-11157	2665.67	-2199.34	-19860.9	-39702.7	49024.2	-32116.5	8776.17	-11231.6	-68075.3	65315.5	-16259.7	-44339.3	-9527.4	-8417.19	4799.8	-11339.1	2399.33	3249.47	14889.6	12816.9	19795.5	-48902.3	12268.5	-10536.4	-24047.3	15647.9	-24851.7	-12583.1	-33970	-10335.6	-21972.7	-51737.8	3904.99	-901.57	-32005.1	-21083.1	29462.3	25537.3	-10901.7	-13089.4	-1966.54	19955.8	-51532.8	33248.6	1047.91	4583.06
155	-16328	28013.8	-19863.7	-37492.7	9128.42	-67414.5	-3108.26	-2610.29	15874.4	-26192.8	26635.5	4307.16	-16213	41776.5	5171.31	24472	-12980.1	9004.02	-11883.3	-15064.5	-7951.42	-62622.5	-49719.8	-26402.9	33131.4	-23410.8	-36012.7	-31722.2	-25020	7259.85	39989.7	8872.2	-2584.06	38124.2	-22935.7	-32745.7	7703.7	-60707.1	11644.2	55602.3	16572.2	26589.3	57594.6	34809.2	12097.4	412.917	5699.2	-4696.9	-1609.1
156	7975.73	19972.3	-7494.38	-43682.4	137733	-53830	-17978	37560.1	44230.6	5576.72	13129.9	49528.6	16320.1	1589.7	81248	28759.2	13125.7	-17942.2	-23752.7	27990.3	-27950.9	-11041.5	-24736.4	4295.51	79928.2	-28493.7	-58354.4	3723.61	-40818.2	-29150.4	22497.2	6254.74	-16494.1	40951.2	50206.5	-62373.3	-18186.1	23454.1	4632.32	20744.2	-8380.16	-6021.79	23397.2	7587.3	29904.7	-18846.8	-33457.4	-67374.9	21746.7
157	-42634.6	13777.4	12441.8	1163.97	97893.8	-43219.9	13741.4	-9263.56	86186.3	-20558.3	-10050.9	-57431.2	33511.5	-10333.5	9196.95	5728.98	23441.9	-13424.1	-29514.3	-9630.38	-62834.6	56428.8	-76817.1	5150.07	29119	-1981.43	-37295.6	-65961.5	-19366.5	-46486.8	-2114.05	-9147.55	-7878.75	13627.9	-13562	-67205.7	-13018	-18471.3	26303.2	44767.5	-64587.8	-1485.14	-51046.7	-29926.2	14320.3	2946.18	-672.683	25577.2	6732.34
158	-19380.4	11507.8	-2654.87	-4849.25	5782.82	-43522.6	-7101.56	57838.5	22932.6	2501.67	-48095.5	-36380.1	22713.7	19948.5	-15770.3	42761.1	-30417.4	-26614.1	27950.8	34561.3	-18106.5	2491.73	39571.3	-31399.6	-14652.5	19237.9	-35799.9	-26504.4	-28676	2403.33	14045.5	-6911.56	-20154.9	11487	-7727.11	-78105.6	-4866.31	-16827.5	5952.55	10239.7	-19850	-9767.9	31787.7	-57533.3	6006.55	-19084.2	7.12612	13168.4	-6796.13
159	-86227.8	39689.7	38649.9	-25342.2	73536.7	-48436.1	-24657	13708.6	-44308.6	-28715.3	3806.11	-3034.58	84366.5	8464.63	13596.6	11062.9	-18030.5	-24023.4	-42319.7	1886.84	-84336.9	-18476.7	-53055.8	-7334.93	-12685.7	-22973.2	26449.3	-38816.5	-63564.6	-49330.5	38585.1	-6451.56	-18063.1	-13922	-29171.5	-67536.8	-23256	46102.7	29239.8	49981.7	-62857.3	-2140.3	-49728	-13427.2	21899.2	30644.5	9681.88	8538.55	42485.1
160	-44363	20224	7567.18	-38136.8	12062.4	-13935.7	-46271.5	37367	25998.5	8007.8	-2080.86	-50048.8	-24390.6	31945.3	30233.4	29139.6	-12419.7	-9755.19	-44278.1	-21781.5	-31705.3	17173.8	-14165.4	-83175.2	28956.7	-5536.25	-14568.7	-60801	-55870.7	13876.3	1515.75	-1182.87	34398	31571.6	-26183.2	-76922.9	21191.9	4373.23	-34102.7	13036.7	-33984	-10775.2	8126.97	-41947.6	32024.6	6467.08	2550.97	10466.5	25070.9
161	-30350.4	10935.7	-4611.32	-9723.12	-72941.7	-16680.9	84851.4	-3843.28	38067.1	-27175.2	-6018.02	20604.7	1787.67	7441.79	-15451.3	-15408.5	-47933.3	17863.5	33204.4	-31318.6	29583.1	-21547.3	-87477.4	-2084.67	-13103.9	-11766.5	-1034.87	-6112.73	-10835.2	22702.2	-28250.6	38833.2	17307.4	24032.5	46177.7	5258.93	-9182.99	33301.9	-49723.2	-33270	-3854.15	2072.88	-11653.4	13172	3372.75	-14199.5	-57877.8	21082.5	12231.6
162	-26436.5	-9872.92	8162.83	-12533.9	22588.2	25361.1	-12717.3	61565.3	6003.76	-3525.88	-13061.6	52806.9	7287.69	40244.6	69617.6	41417.9	-22581.4	-3799.43	20938.5	25002.1	18752.8	-15784.1	-7880.87	1038.79	56287.7	37777.5	-13148.1	30843.8	-4457.88	-5698.95	33049	-26441.6	-28223.1	-3865.74	-59004.2	9475.31	-10875.4	15706.7	-24236.8	-16919.3	-19870	6463.98	-890.432	10708.3	-4330.91	-1509.57	60417.3	-45335.1	-1913.68
163	19357.9	-19956.9	-3813.14	15053.4	-73441.9	-11814.8	20313.6	-32558.9	-5370.78	27947	31978.9	-5845.89	-65706.7	7446.46	-39611.9	-6643.1	-14.6073	15243.6	43925.5	-23284.8	19338.3	-5905.75	20661.3	-2580.22	-68027.8	46003.6	122.251	40654.8	50444.9	-1292.13	25789.5	-46371.9	-11753.1	-52020.4	-28920.7	30812.4	23545.8	45166.8	-18009.6	-34683.5	-3847.32	20083.1	-41928.3	-28533.9	-35352.2	5996.13	75005.2	16990.6	-32703.2
164	15752.1	-65024.5	-15529.6	18177.3	-80461	45774.7	-9947.33	-37171.7	-61012.8	33573	31651.8	-69760.3	-60544.3	-4609.99	-59096.9	-75267.4	-39855.4	-45434.8	24869.3	-40460.6	6486.58	-2333.88	-21524.1	-68295.4	13951.7	-17240.7	27917.1	48959.6	-34870.3	45394.6	-44987.5	-27383	-22809.2	-84531.7	-25868.7	-8325.01	50153.1	4549.59	-34962.4	34925.1	23594.3	-30559	-77725.3	58277.1	-22604.2	-1885.37	-12029.2	-23373.5	27084.2
165	-9365.44	-26249	-19942.4	-10156.4	-94031.5	-12167.7	-13180.7	-51357.6	-84839.8	-653.648	27905.5	50667.3	23952.2	-14845.9	-95683.3	-56937.9	-34925.8	-2943.17	29508.9	-39010.9	-47817	48646.3	68997.6	-33589.1	-49778.5	6635.93	29149.1	25605.6	-2121.05	31960.6	-50849	-55169.3	-19800.4	-59842.5	-78731	122719	63971.8	-6623.15	-55290.9	-32737.8	-61125.7	-21283.7	-7172.77	6260.68	-53811.8	38044.7	-44834.1	-38362.3	-38542.2
166	42653.1	-32923.2	-9474.85	13049.3	5763.71	50091	-1167.75	-9161.8	-87859.7	-19687.6	39736.6	15248.6	-27927.9	-38439.1	14227.9	-26501.4	-54043.8	13431.4	33627.9	16102.4	29253.7	24421.2	7179.47	47913.8	-48940.8	13234.9	64829.4	86874.1	-42878.6	57805.9	-23544	8302.85	4992.66	-69236.7	-32536.2	79375.9	8013.3	20656.2	-4136.28	-13893	45259.8	-5371.84	-63496.3	61059.7	-39615.7	-24222.8	-5447.29	-33153.7	10662.6
167	2684.75	-59697.1	-22718.8	33932.3	-146469	38307.3	8618.37	-64033.8	-43651.5	6380.43	-7888.31	-17511.2	-16220.6	-14258.1	-37139.4	2672.46	-4643.31	-56240	19133.6	-66406.9	27970	26165.1	-16340.1	42135.1	-56962.2	-17086	-7078.86	-22901.1	-44839.8	33360.3	-49781.1	39080.2	-16238.6	-50383.9	-107757	69740.3	-58008.5	-35133.2	-44865.9	-31627.5	-13174.5	-11285.4	-7352.78	48974.7	-52469.5	20762.3	31622.3	531.687	-16525.7
168	-22024.7	-42777.4	-43055.8	31441.3	-128046	23177.5	79431.3	-59673.5	-42981.1	12490.8	2656.27	-17646.3	-14419.6	38683.2	-21705.2	31736.9	11346.1	-16957.3	58547	-22194.2	-34070.9	75802.2	-1002.13	-58259.6	5356.16	-8116.68	61211.2	46183.2	75676.6	21505.4	-12069.7	26201.4	-3777.01	-6794.79	-62205.9	21316	-11053.4	51872.4	6183.87	-26317	-18458	34934.8	63733.2	21900.4	-15220.9	-8409.71	4810.79	-10715.3	20482.1
169	78821	-30088.1	16008.2	15295	-47293.1	16841.9	7771.16	-46314.6	-16004.6	14784.1	9872.23	-6009.68	-44234.1	-37562	-38852.2	-13227.1	-4595.18	-7780.32	20621.6	-8076.6	-43950.4	7847.92	-17169.1	20373.3	-35036.1	-33906.1	-9241.62	49667.8	38146.3	43470	-43059.9	-34687	6779.97	-54259.2	116.281	74230.3	-33597.2	9381.52	-5947.2	-28114.6	55749.4	-46366.6	-11177.5	-9829.73	-42629.8	29157.6	14257.1	-39491.4	-68053.8
[truncated: 51 more columns]

## Sheet: Zeitgeber cycles
	Replicate thalli ->
Time (h)	LD1	LD2	LD3	LD4	LD5	LD6	LD7	LD8	LD9	LD10	LD11	LD12	LD13	LD14	LD15	LD16	LD17	LD18	LD19	LD20	LD21	LD22	LD23	LD24	LD25	LD26	LD27	LD28	LD29	LD30	LD31	LD32	LD33	LD34	LD35	LD36	LD37	LD38	LD39	LD40	LD41	LD42	LD43	LD44	LD45	LD46	LD47	LD48	LD49
25	-2525.73	10138.2	174194	180385	199794	-51295.4	227483	-6975.27	50072.2	-10858.6	12901.7	-41936.5	383955	212784	-27329.1	5588.88	-12245.9	-1916.29	-12789.3	-33598.3	-45779	-23266.6	-18699.2	18581.8	6283.22	-15486	32022.2	339958	17712.1	32194.8	-5453.33	25991.9	-3368.26	97870.9	348428	-97564.1	16816.1	-28025.8	194371	-80364.2	202804	22581.7	156619	-40326.3	67759.9	-4642.07	251562	-32654.2	199233
26	-42335.7	34681.3	126523	109917	126325	-83079.3	17992.6	-66107.2	-103214	-32563.9	1541.99	-54443.1	219009	8694.78	-13629.9	1303.65	-18183.7	15689.3	-20550.5	25939.9	-69432.6	-16612.4	-33029.3	20839.2	17856.9	-13311.7	28477.9	285261	23046.4	24646.4	-12445	45827.3	-1190.82	72028.6	201167	-53510.4	-6973.54	11337.5	91036.7	-124886	105412	63052.2	78066.9	-42560.6	34103.7	-37146.6	135774	-35981.5	143282
27	-63101.2	24770	11742.3	-7212.61	35522	-92651	-121705	-39618.1	-148240	-31170.2	-15199.3	-18687	82677.1	-93272.5	-17559.1	6168.99	-16376.6	-842.399	13838.6	29882.6	-54142.5	-23794.2	-28701.3	1460.34	14383.8	-11883.3	1104.52	177489	11053.7	-43659.8	2924.43	5189.63	-4937.5	52362.2	175020	-59587.2	-37224.1	-28318.1	7325.21	-83805.7	60821.2	-8887.05	3143.3	-42004.2	3282.1	-22197	90031.2	-15331.6	25541.8
28	-91818	48886.6	5230	473.443	8795.76	-79223.4	-132975	-23404.1	-162466	-37918.5	-23148	-1791.3	-18677.9	-153793	11993.7	17593.9	-11984.2	5340.33	-2512.74	3385.63	-43956.2	598.929	-32960.6	-11218.5	40330.3	-15220.9	-21347.9	160198	21876.9	5118.42	11830.5	42991.8	-9487.63	44000.5	181419	-7120.18	40243.9	-4352.64	-9433.25	-47238.9	-40854	4659.47	-22624.8	-7793.63	-25554.4	-29969	-40329.4	4458.04	41685.7
29	-97125.3	26514.6	2455.53	-30345.4	-24044.1	-17079.8	-205376	8822.56	-196835	-55112.1	-31949	-11218.1	-5617.22	-192214	15171.8	18904.3	-3954.26	29417.5	-5226.97	45570.6	-21270.1	1527.76	3330.56	25287.1	18539.5	-4812.13	-34444.5	97088.5	18347.7	6880.96	5394.09	-5043.96	-413.951	14002.8	193678	-2210.34	80968.5	70014	39422.1	-40254.9	-72607.1	56733.2	-56875.9	5436.78	-43165.9	1725.77	-53160.8	-8460.71	37413.4
30	-68472.7	57852.8	-43276.9	43802.3	-6580	-26662.3	-170902	-15285.7	-208601	-58091.4	-35453.1	13419.1	-68723.4	-211241	7853.67	14283.7	-2710.31	9354.59	6007.03	20664.8	20400.9	9412.24	-10451	17489	38569.8	-1039.9	-35694	20270	22080.3	1909.27	14277	21929.6	25708	17855.3	228079	71986.3	77377.9	64037.7	122999	-6583.26	-104841	77109.7	-21760.9	6043.84	-56970.4	17615	114688	3787.64	19866.2
31	-100351	65646.9	18167.9	25746.1	2828.38	13336.7	-245460	31170.5	-230567	-70369.1	-50079	27058.8	-22456.7	-201151	31880.9	12383.5	-1038.51	28425.8	20415.9	49394.5	21640.9	14519.2	10028.2	37682.7	28932.6	4153.93	-31120.2	-32248.7	31166.5	23160.4	23245.2	20705.5	-6662.02	8059.09	251071	99853.2	210895	89477.6	83825.7	168.072	-159421	84416	-47630.6	22015.3	-68507.4	18290.2	30330.3	9716.24	18061.1
32	-119189	59903.7	59233	107373	-15901.5	11700	-221853	55119.4	-228713	-76217.6	-60577.1	38940.7	-48508.6	-282143	16881.1	28298.3	12422.4	19759.7	25520.2	42147.7	46316.3	22733.9	17391.7	25886.5	35097.7	-1198.7	-66530	-44428.4	40122	14496.2	10089.6	5062.46	-14646.5	-6911.13	283966	91974.4	197385	91725	101243	36546.9	-147542	78947	-121703	25576	-54208.3	-7158.51	248245	11741.9	-17319.2
33	-107453	85512.9	40722.2	121492	-15755.2	24951.9	-238320	45074.2	-246482	-97260.3	-69485.5	56579.4	-49069.1	-275893	43363.1	16555.6	7317.32	20548.3	22863.2	53551.9	60585.2	12749.5	31173.4	48119	41521.3	4682.46	-40591.6	-103031	32193	8626.21	8141.04	39822.1	253.754	6551.14	264469	119189	251413	141348	111051	45194.8	-157621	96941.6	-88570.9	21858.3	-107199	4010.6	176486	28540.5	-57744
34	-131487	45052.3	20280.6	110621	-34186.3	27029.4	-231034	48999.9	-242784	-91778.2	-92159.4	54366.5	-4865.87	-262247	16159.6	16144.4	6643.39	24089.8	19812.4	50648.4	54864.8	31216.6	19871	23592.9	26728.1	5332.51	-61408.8	-71335.8	25860.8	27510.1	15178.6	8142.75	-21092.7	-14996.1	255720	148915	232361	108602	102683	55671.5	-165429	92234.3	-130687	34766.4	-98584.5	22934	164299	26076.5	-73422.9
35	-109358	66911.2	67081.7	171452	-40987	58118.9	-232560	57061.6	-253399	-106487	-83151	43339.6	-34957.9	-292598	31234.6	19186.2	12684.7	14859.2	28087.9	40946	41835.8	15025	31158.5	24270.1	30291	4354.1	-63947.7	-105028	23367.5	2115.4	7173.36	28860.5	-26479.9	-25372.8	258363	172511	174796	132783	84463	62818.6	-189367	110142	-153476	31971.9	-113812	21670.1	175325	23698	-70808.3
36	-116980	68444.3	86212.9	115248	-50837.2	54538.3	-270512	63017.4	-244442	-97354.6	-92277.1	29529.6	-87705.8	-295765	38623.7	15098.4	9870.4	27573.1	22916.5	48308.8	77130.2	19079.3	27166.2	43424.9	36839.2	5781.2	-89166.4	-116706	51634.3	8010.8	6561.29	13829	-14849.7	-39812.7	263631	178800	201953	144004	99487.8	59253.3	-190646	120387	-160908	28663.5	-114711	-11074.1	171991	28408.1	-103812
37	-79173.1	-27298.4	-46737.3	-34660.7	-171654	-22461.9	-323980	-15303.1	-301796	-69813.6	-87627.2	-8739.07	-271075	-365998	-7521.18	-14423.8	4906.67	-13915.4	-7608.64	-21056.8	3213.61	-3832.45	-6648.08	-30566.4	-20460.4	-314.453	-133333	-270866	-25220.5	-56237.6	-2486.78	-110609	-68995.8	-139111	-120860	11391.5	-53821.9	630.206	-60917.4	-8279.19	-357829	-33608.4	-262691	17849.4	-152379	230.488	-117665	6707.12	-295776
38	-3314.26	-45576.6	-103655	-108869	-168950	-39424.3	-321494	-12447.4	-299224	-10689.4	-36260.6	-24903	-221676	-326621	-15015.2	-17730.1	-7613.33	-22890.2	93.761	-38868.9	-14891	-12326.3	-16501.4	-20269.3	-53377.6	-1670.09	-96867.3	-302271	-24112.4	-40376.3	2924.98	-54589.3	-59746.1	-125136	-204501	-97363.9	-178345	-77476.3	-101243	-8963.27	-340637	-30919	-273667	-633.883	-137253	11460	-161952	-17240.2	-221249
39	12852.3	-28264.8	-100416	-103234	-190894	-61885.3	-286620	-30431.9	-257294	15524.9	-2686.94	-34539.4	-295002	-199135	-6312.91	-14166	-3448.87	-24220.5	-4846.12	-49800.1	-48893	-10214.4	-5263.58	-32403.4	-39521.8	3483.4	-42401.3	-274861	-31202.7	-55766.3	-6355.63	2300.57	-21272	-97437.6	-229369	-73289.4	-138264	-28771.1	-132784	-63734.3	-320760	-60535.3	-287788	-12878.4	-47768.1	24956.8	-205558	-6285.24	-174341
40	31053.2	-48528.4	-87312.3	-124756	-161826	-60072.8	-216512	-56798	-189615	11670.6	12180.9	-26372.3	-309439	-58193.6	-28743.2	-14971.3	-11854.3	-43632.3	-12274	-23745.7	-51909.4	-3861.76	-28112	-25585.1	-49511.4	-7746.01	-22132.8	-316792	-43899.2	-60105.7	-9066.1	-15118.2	-6162.06	-50286.9	-201651	-109038	-206586	-105008	-157094	-45517.4	-283536	-69422.8	-206925	-6877.53	17070.4	-6294.33	-198015	-4621.84	-110943
41	12381.4	-66358.7	-87669.2	-137266	-177349	-90803.4	-90729.8	-33265.1	-53302.5	11713.8	18080.7	-33590.2	-313402	65222.7	-32274.7	-17708.2	-7082.35	-7608.93	-17588.2	-41355.1	-34140.3	-15409.7	-26286.2	-42577.8	-18883.2	-8481.7	14927.6	-295188	-34087.7	-36870.6	-6169.46	24049.6	-15605.3	-29514.3	-258296	-130544	-226940	-107169	-213657	-74884.9	-212479	-26197	-159343	-7010.33	56095.9	-4831.99	-241671	-23419.1	-81504.5
42	10487	-81279.4	-93185.9	-111046	-156978	-57500.9	-493.203	-39181.9	28320.3	10042.9	15863.6	-22032	-277834	223417	-21632.7	-5773.01	-5105.21	-25135.8	-18582.6	-39059.2	-31638.6	-21849.5	-24687	-25860.2	-26133.8	951.025	28598.3	-242157	-38523.8	-54398.1	-12117.1	-12295.7	-27046.3	15986.7	-266216	-136980	-160363	-130238	-201460	-71291.2	-114310	-92867	-108196	-26832.7	72733.2	-8768.59	-149253	-16576.2	-19965.5
43	25929.1	-48718.3	-67908.5	-116025	-110270	-107517	87636.3	-50509.5	130966	23291.9	19822.5	-33284.8	-261190	240841	-27860.1	-9019.4	-5376.54	-16691.6	-9522.88	-24135.4	-39202.8	-20873.7	-25699.6	-36826.7	-25194.2	-4823.75	47359	-208994	-22669.2	-66570.9	-15279.5	-3271.68	-1579.93	17369.2	-299765	-137751	-204717	-94388	-164712	-79337.9	-15369.1	-108300	4031.15	-13129.9	70262.4	-13507	-214259	-20052.1	29715.7
44	17567.4	-46905.8	-69708.1	-125087	-134941	-69774.8	137435	-48636.8	212164	13768	14385.5	-44459	-254426	244768	-31897.1	-11569.3	-12360.3	-12869.5	-25239.4	-51566.5	-60517.8	5423.68	-28033.5	-24622.1	-29022.5	-17265.7	45008.2	-168125	-34394.1	-65311.8	-9419.14	7910.75	-22200.4	33945.5	-264741	-163665	-173070	-79126	-142204	-69167.6	72670.3	-122042	38216	-43410.7	67996.5	-4882.65	-163701	-21544.4	31369.3
45	9634.08	-86207.2	-42753	-124736	-54921.1	-76830.1	206739	-49743	228360	4846.45	4799.43	-48844.9	-167206	222983	-33457.3	-11335.6	-7265.26	-6458.75	-35315.3	-45821.2	-75407.8	-14386.5	-34510.6	-33851.4	-32635.8	-11296.1	45499.5	-113674	-30778.7	-47313.5	-6854.14	-7870.7	-26480.7	15929.1	-271023	-105914	-239241	-98841	-175505	-71158.7	116303	-117084	86018.7	-32018.2	48212.3	-16576	-228896	-32531.4	48418.6
46	17622.8	-50332.8	-62132.4	-127443	-79646.1	-100495	249961	-86501.2	230905	4291.2	8723.04	-50098.6	-145926	241321	-38712.4	-22051.7	-5521.89	-12189.8	-18141.6	-37941.4	-52289.8	-13949.7	-30346.3	-11369.5	-42038	-6895.44	41903.6	-128038	-40387.3	-59290.3	-10838.3	7719.84	-15196.4	40242.8	-268763	-125207	-186716	-148298	-167867	-113011	136578	-78772.9	127604	-47406.5	44459.1	-8275.82	-219740	-24042.3	62721
47	-34570.8	-75813.1	-72540.2	-115822	-79368.2	-102280	257965	-55007.1	241233	-565.282	11334.4	-57795.6	-127918	208515	-57203.6	-5486.77	-13715.7	-23943.4	-47666.3	-48573	-70731.3	-18204.3	-50054.4	-41943.5	-33627.9	-12834.8	27266.5	-37224.1	-34626.3	-53665.7	-16990.2	5772.98	-21946.8	8949.34	-287634	-161713	-249788	-108801	-179681	-133490	164432	-110207	148919	-38593.5	46365.3	-16625.7	-240152	-36667.4	55358.9
48	-12731.1	-76215.2	-59071.7	-177768	-52818.7	-117888	257816	-86471.7	212515	-9665.15	7219.39	-56379.1	-82585.3	222496	-44715.1	-13384.1	-23327.9	-28404.1	-27491.8	-26932.9	-82114.7	-22401.3	-53986.8	-29253.2	-40180.8	-11617.9	26208.8	47571.1	-42966.3	-74576.2	-16265.3	-13777.9	-13105.7	32088.5	-305657	-138730	-215712	-165791	-103144	-97727.2	183721	-100768	166552	-34083.2	52230.2	-30959.5	-279155	-36096.9	42008.1
49	98213.4	38561	75477.1	88841.9	125421	43813.9	382147	34451.3	256723	49077	25691.6	23521.4	223784	299251	21485.5	12807.6	4169.14	21990.4	-10333	33969.4	48705.9	23410.9	7775.16	22631.5	39584.6	4355.31	53041.4	266243	36485.4	36499.4	8513.75	71498	26107.8	68837.8	68471.7	72239.9	83926.8	6239.09	50117.8	36258.8	237942	-10722.7	249141	23376.9	108866	18990.8	121790	13897.9	179590
50	81702.2	30084.6	50385.5	64070.7	153603	11279	191491	42077.2	136857	44002.5	22434.2	37881.7	135098	170500	20119.2	10760	479.362	14496.4	-2434.43	49537.4	27393.9	20565.6	8425.11	26028.6	35014.6	3891.23	50420.7	286572	25502.5	19724.5	15682.5	57029	24407.2	52497	108166	116936	137321	41379.8	42632.7	30513.4	163328	10262.1	183547	27374.8	73972.7	4152.44	123373	10384	124525
51	1715.39	39867.2	28763	28781.7	77450.8	20143.2	42910.4	27135.5	14994.1	6052.88	19456.6	11469	126237	33490.4	10650.6	4700.31	5459.05	16510.4	10639.9	28808.4	27961.3	17621.3	7932.44	31909.2	33718.1	-50.3662	29843.4	184213	20818.4	15310.3	351.688	35322.6	25724.4	40219.3	86109.6	26524.6	73194.6	48443.1	46104.3	-2067.49	101977	3951.22	135276	28818.6	17077.1	-8034.81	46153	10536.2	73318.3
52	7051.55	36124.1	27918	52957.2	64855.5	16697.6	-24746.5	38847.9	-44129	17335	11471.6	44505.7	125095	-23536.8	20516.1	2736.9	44.8286	14794.2	-10052.6	44084.4	29306	20571.1	6925.02	32591.4	30714.2	6851.75	34738.7	125247	27156	11759.6	10108	52760.5	-2678.28	37353.9	110047	57442.1	46860.3	7319.24	30113	27667.6	49009.5	39362.8	93591.8	29710.3	-16764.6	21791.2	-11145.1	11334.5	70850.6
53	-16971.5	45054.9	27320.9	69723.7	42773.8	29754	-65107.2	37562.6	-62270.1	7161.9	15576.5	34857.6	56285.1	-100653	3896.63	9967.98	7036.15	20245.6	5305.34	43341.9	57930.9	30586.8	21493.6	21466.2	25972.7	7429.96	21159.7	127899	26943	5795.34	14900.5	23195.8	5907.21	31846.1	121950	54530.8	121822	67991.8	43052.7	29354.4	29356.6	58395.6	61563.3	26921.1	-4962.45	26266.7	39760.3	13945.3	68170.8
54	17629.7	39642.1	81871.1	119612	50300.6	56623.3	-87483.1	29186.1	-74836.9	23020.2	3229.69	54823	58769.5	-134772	18683.1	10573.9	5616.85	16478.8	13112	37928.2	51993.8	20079.9	1405.53	18592.2	29752.8	7955.91	14033.8	72107.4	35291.9	15770.2	9711.62	50141.4	13424.1	15542	168461	110901	142620	58928.7	54924.8	32904.2	16375.7	112259	19407.9	28745.2	-41299.4	23791.8	80301.4	12816	35522
55	50834.8	34248.9	56960.8	86746.8	18791.1	57995.6	-148377	43915.8	-108372	31789.6	11468	61398.9	36561.1	-160628	30971.8	17362.1	11268	15721.5	10653.7	42570.1	70438.7	15378.3	27929.1	17857.6	42768.1	6703.78	14183.1	-11571.8	30074.3	24003.3	15535.9	40139.3	24665	5200.16	214551	130033	211773	99273.3	81769.7	42662.5	-61129.3	62245.9	3846.72	21367	-29827.5	25717.5	93134	11819.9	29924
56	60537.5	33229.3	71516.3	141733	-7882.11	53969.8	-164412	49190.1	-118319	16931	10007.5	33556.9	70276	-171624	27270.6	10568.5	8094.76	27478.5	2871.84	22827.6	76546.3	21943.5	16714.3	24184.3	26741.3	5309.23	-7122.62	11241.6	30480.9	23724.5	17536.4	37508.9	12779.9	-5014.19	180150	184321	204423	103083	65980.3	60738.7	-50326.9	78236.1	-3128.33	43480.1	-37624	32440.8	137219	17873.3	-6326.05
57	61614.7	49202.5	45561.7	91835.8	28430.1	71459.1	-192730	64601.1	-139911	46922.5	4296.03	25770.5	52857	-193346	19087	17708.3	14176.1	16904.9	18225.2	26216.5	61274.4	19070.2	18481.6	25885.7	35054	4657.61	6971.47	-26408.1	29293.7	23929.9	12861.4	39386.1	15421.3	-14313.5	194718	143606	205941	134215	108143	78165.4	-118689	67630.8	-31414.1	26018.9	-42167.3	30225.2	186758	20860.6	-13734.9
58	72610.9	48596.1	83074.4	95695.9	-19461.4	80828.2	-165384	68856.5	-211059	50157.1	8700.45	37311.9	91254.1	-219701	33725.7	22804.7	11591	24832.2	19445.5	49116	58938.3	22136.7	26824	27118.2	29796.7	7161.75	5432.62	-78375.2	34199.5	7589.77	11726.3	28865.2	17513.1	-22459.6	305225	185178	197499	116047	147976	67422.6	-118873	94078	-39023	46360.5	-19203.8	35531.5	182632	20300.8	-4349.37
59	77486.3	34654.4	49481.5	128183	-21911.1	80101.8	-216850	60092.4	-244322	31440	-11121.7	31789.2	81014.9	-225178	39943.3	14443.3	6540.4	14708	23871	51248.2	57120.4	22341.5	28053.4	28621.1	22011.5	7423.59	-2668.98	-102112	31971.5	26643.8	20263.2	29996.9	22398.2	4481.4	278503	126611	175826	142859	119027	67044.9	-161182	109525	-79908.3	35297.9	-48072.5	39413.5	164359	26317.3	-5716.13
60	72910	57171.5	35900.9	118798	-33212.7	80721.5	-280496	63989	-295544	22982.9	10066.7	39738.7	13777.9	-281551	26000.3	18245.5	12478	7572.87	19190.9	52525.5	70857.7	29576.7	24214.1	33767.6	11906.4	6708.43	3536.63	-124560	34031.7	31608.8	14256.7	34569.1	32692.8	-16942.2	243432	128829	222763	187671	114594	51797.1	-183471	97192.1	-96109	21847.7	-25907.3	28345.9	148650	20901	-69112.4
61	30753.7	-24628.7	-40430.3	-3998.34	-100284	30638.9	-246473	-6105.43	-338796	35022.2	-1054.71	-11700.5	-164717	-304773	13650.7	-9281.19	6208.42	-6568.62	29623.5	-9310.43	-4769.57	8798.21	5799.24	-20752.6	-20661.2	5453.74	-20485.6	-274275	-9383.41	6256.16	9184.58	27514.6	-11329.6	-93270.4	-1613.76	-34399.6	-4554.29	70765.1	1778.74	29674.8	-207722	33940.8	-213277	2744	3871.12	13723.2	23126.1	21116.2	-168875
62	25483.3	-56284.6	-46940.8	-32777.9	-152608	2486.34	-192022	-18374.3	-169599	22113.6	14175.4	11805.5	-201445	-128301	-1899.67	982.214	9939.25	-8330.43	15799.1	-33462.6	3443.78	-7348.06	12472.7	-27908.5	-7091.82	6339.47	14228.7	-242157	-23989.6	-655.703	9211	16112.9	5951.51	-34247	-85867.3	-62104.9	-56167.2	3899.36	-57386.3	14324.6	-104532	-30397.4	-142213	4380.37	67784.7	14340.7	-68081.4	9500.58	-75372.4
63	4085.38	-47029.6	-35139.1	-78941.8	-173595	-15355.1	-33902.3	6920.78	66191	17527.8	9876.41	-30642	-189239	94569.9	3408.43	-21260.5	4343.24	-11907.1	12745.1	-26875.8	3993.56	2308.83	2393.1	-28911.2	2421.8	-3181.22	40253	-271423	-22903.4	-10516.5	5937.01	22734.9	2010.53	-12762.8	-132301	-91610.5	-56351.4	-14652.1	-59048.3	-25746.7	-10187.4	-47051.8	-83398.6	-8837.85	74688.8	11439	-91650.8	10589.4	-34683.7
64	-6654.22	-76866.3	-47653.8	-76315.5	-142853	-29726	78604.2	10144	183427	13807.8	18023.9	-8431.06	-151109	219542	-17597.7	-13599.5	3762.28	-14444.8	7143.01	-21680.1	4081.39	-6476.77	-4536.96	1347.63	-26134.7	205.874	50246.1	-303187	-20287.5	-17749.1	4246.17	-634.557	8453.18	1618.28	-135997	-35957.1	-72006.8	-13833.1	-155492	-35720.6	72358	-42189.8	-35615.9	-17254.9	44565.5	-1519.06	-222578	8672.25	46158.3
65	11111.6	-63663.9	-74751.9	-98642.2	-99613.7	4223.85	200336	-21997.8	240748	-9686.18	8456.69	-6827.07	-191449	250819	2597.85	-20369.7	-1759.01	-19444.4	5951.66	-17421.2	8996.63	-10519.5	-19138.7	-30618.1	-19653	365.748	52561.7	-218187	-8125.45	-32533.1	7452.75	6755.95	-12161.2	90.015	-232529	-53565.6	-92494.3	-13261.2	-86393	-50460.5	146315	-48676.4	77583	1105.15	99577.4	14448.6	-118574	7506.91	72760.2
66	-39418.3	-64166.1	-28079	-88090.1	-100124	-5802.43	213567	-21444.4	254125	-24060.4	6902.01	-13499.2	-172016	252703	-10396.9	-6703.05	-7709.88	-8373.35	2060.69	-35629.3	2751.78	-6976.76	-8680.38	-3181.62	-8128.13	4901.56	24974.3	-180694	-27162.8	-41453.1	-8282.49	-5220.67	-12045.4	35006	-157817	-63456.2	-110854	-42775.4	-142290	-30399.7	146804	-25759.8	141752	-3247.02	28076.8	967.938	-133628	2026.38	36715.3
67	-34799.1	-51842.7	-70519.5	-100998	-97653.1	-29778.7	234726	-10228	270210	1096.37	2233.6	14548.4	-187460	248587	-15620.8	-11243.7	-3950.37	-20309.6	-7100.37	-29283.7	-3710.87	-9995.65	-19619.2	-3527.35	-28966.9	2269.5	16919.7	-168655	-25447.9	-24808.7	3346.83	-1477.5	-12205.2	10616.1	-264716	-123486	-148393	-88335.3	-80403.4	-35662.5	163522	-39432.9	157935	-11124.2	34036.2	-15959.4	-104910	2081.14	19005.7
68	-2898.61	-49845.4	-81614	-92016.7	-76598.1	-35757.4	280068	-20579.4	238197	-43009.5	7497.03	-42165.3	-138910	221774	-22971.1	-14584	-8464.41	-15139.6	-13764.4	-59163.3	-14162.2	-24046.5	-4987.49	-8067.49	-38652.7	4577.44	34819.1	-2995.86	-33536.2	-53342.6	-13175.3	-7702.48	-19238.1	16565.4	-309460	-68889.9	-159651	-35390.6	-87216.6	-43915.3	159442	-58325.5	159507	-10803.2	29436.4	-7851.33	-145745	-8790.74	19737.2
69	-59272.4	-39388	-87924.4	-68312.5	30010.3	-44985.1	214205	-28564.9	246217	-16052.5	15062.9	-19829	-79997.3	230174	-42296.9	-11521.4	-7458.45	-26583.6	-13291.2	-57838.8	-37325	-5134.39	-10608.7	-24659	-38252.7	-7352.61	23435.1	56339.6	-32352.4	-56754.5	-8938.01	-34170.1	-16440.9	14340.7	-261279	-164888	-170510	-97524.8	-87342.2	-46967.7	162872	-58280.8	154546	-35545.3	-29877.9	2900.47	-139950	4485.09	-23220.6
70	-48461.5	-49708.9	-52858.6	-117304	36159.3	-63576.8	238189	-32602.3	202056	-47613.3	9670.39	-59945.5	31705.2	171189	-29167.9	-13418.2	-1578.73	-14852.5	-10381.5	-40421.7	-45934.4	-14909	-9985.69	-40528.8	-59807.8	197.793	39150.1	187712	-44243	-70637.5	-3324.24	-2770.75	-6276.38	20528.2	-304343	-150436	-233590	-105000	-91811.1	-74507.2	190509	-73761.4	135625	-33800.9	-32867	-6369.4	-207416	-18865.9	-29749.5
71	-64483.6	-76430.8	-23888.9	-97242	88018.6	-75280.6	235324	-59716.4	208353	-45635.9	1125.24	-59395.5	17788.5	203825	-46726.1	-8186.39	273.033	-25927.4	-33769.7	-50507.8	-51730	-6921.59	-28589.3	-36451.5	-34517.2	-853.484	13914.2	217600	-29252.4	-69834.7	-17494.7	-30527	-7728.62	2296.74	-351152	-161287	-228237	-142552	-46119.8	-106961	155566	-65653.8	140864	-57314.4	29584.2	-21637	-108194	-22864.3	-15257.6
72	-44623.2	-55241.7	-61760	-142716	98476.3	-104733	232258	-68475.5	188134	-75265.8	-9171.33	-57124.8	89328.2	171390	-48793.3	3653.04	-5582.05	-12641.5	-24212.4	-60415.4	-83843.1	-10748.8	-43453.9	-32984.3	-46649.8	-4590.57	16048.6	270381	-13200.9	-78378.7	-15519	-46091.6	-24894.3	13228.3	-285232	-171197	-235911	-127159	-49284	-109159	103112	-112581	114490	-44969.7	-62388.3	-38856.4	-139703	-15638.7	-17628.5
73	70993.1	19159.6	72932.3	28759.9	210939	17489.2	354638	50935.6	253513	-4059.9	8467.1	29580.4	472169	281333	-9029.05	10571.6	316.761	12251.4	-5833.85	38873.1	37693.2	6240.43	6001.76	30392.6	36347.2	4280.18	56457.2	377964	41638.3	4912.49	-362.31	11686	19574.8	60293	19106.4	71396.2	99357.5	34503.9	160075	10707.1	168848	12183.4	201942	39488	109960	3562.91	173148	6716.07	134536
74	75521.3	50873.6	77416.4	73345.1	148269	5472.61	271859	47863.6	160114	44961.3	13867.6	15228.7	324288	222735	22635.1	11022.7	-1521.2	10993.4	-4567.49	33451.9	44930.3	25887.5	13974	28886.9	25259.9	1452.76	33064.1	352385	29421	6134.09	-5335.74	11897.6	23525.6	29318.9	66839	66976.9	92992.1	37894.8	169210	-6539.14	142458	3085.08	119598	24655.3	60147	-9320.77	121595	2847.29	104644
75	52420.9	51676	84805	89603.5	118414	19914	53712.6	30468.6	37033.4	34996.9	4435.53	12239.7	272081	122749	2522.03	14882.3	-2529.19	21202.1	-484.955	46178.1	44172.2	2232.93	15696.8	24949	23253	-2423.09	-5659.45	289120	35605	15245.9	5081.45	26018.5	19247.1	61082.9	138327	36879.6	46206.5	65997.1	149553	-9158.64	46445.4	32856.2	108822	-15378.8	8899.91	-18720.5	144777	-2490.92	80249.6
76	64538.6	42809.2	47438.9	65503.6	118706	24741.8	-51049.4	45954.1	20278.1	27210.7	13940.2	53504.2	195134	45562.4	18972.9	21925	8983.86	4196.18	-369.943	18273.9	45736.1	13124.2	25351.3	30236.2	22442.5	4061.89	1536.2	232140	21816.3	12718.5	-108.232	13682.9	-3675.95	46687.2	136512	85168.3	85556.1	48296.2	54182.8	19351.4	101068	45053.5	89059.5	34746.7	55446.4	-5032.58	131090	17577.9	92919
77	79053.1	52124.9	44389.4	34582	124493	14696.2	-60739.6	64825.3	-8667.01	21699.3	13468	47396.7	204545	16790.2	12229.1	16699	9558.91	17114.5	11826.5	31420.3	74088.2	16618.9	17212.6	31665.4	29843.8	-239.494	10466.5	183822	36594.7	9234.03	-628.714	44115.8	24148.5	68005.5	160862	25290.3	69507.8	58886.7	148723	-646.288	40657.6	42504.7	28217.5	12088.8	70223.1	14184.3	131393	8654.5	108712
78	26516.5	24154.3	11224.9	62223.3	107918	54487.9	-101114	68736	-45265.8	-7871.45	13016.4	35764.4	138378	-22655.7	20121.7	14941.1	4137.29	16568.4	15875.6	30271.9	48919.9	12326.6	25103.5	21131.7	35479.2	3771.69	4000.7	185792	38909.4	26396.9	-1742.32	27100.8	26420.8	22422.4	120747	96992.2	143485	71190.7	98806.7	42617.4	77818.8	27503	-3850.99	15183.3	108004	10704.6	158548	3716.02	72793.2
79	84636.6	33218.6	56232.6	102712	91538.5	52746.8	-102271	79327.9	-37266.2	32754.6	6966.78	23252.9	115148	-40219.8	32787.4	13374	9903.02	15564.9	10832.8	24525.2	49090.7	6797.7	-5318.24	21415.1	18081.6	3635.06	-2874.85	152244	25203	14959.4	4436.55	30018	33559	16109.5	225584	115051	162756	122140	109884	70103.3	50700.2	78674.3	-42274.4	21243.9	103313	2366.47	139939	19599.4	15398.9
80	85777	34905.2	26078.2	134225	73031.6	77033	-74557.6	78565.9	-74008.3	23566.1	12183.5	48245.3	88702.7	-107711	22258.3	8413.69	13692.5	16492	17413.6	39356.9	52342.9	24096.2	24501.7	13011.3	19303.3	3503	19266.4	87148.4	20656.3	49954.1	14521.7	28413.4	25795.5	-19382.3	302421	39493.8	252225	98996.2	83852.7	51111.2	90968.1	96852.8	3315.05	32188.3	94155.6	17679.9	163690	12855	78076.7
81	67428.2	59026.5	28047.1	145191	14068.4	67122.4	-148741	75569	-100274	23642.6	11804.7	30997.2	161271	-136905	33275.6	15779.8	2356.22	14617.3	18384.5	36543.3	37620.8	21841.2	29508.3	32031	17957.4	3376.56	-18549.4	74246.8	27271.4	29054	6178.77	45079.1	29277.7	-10822.6	208501	137487	214560	101825	25861	87001.6	15218.6	107468	-61283.7	35015.3	79639.9	4562.16	114590	11843.7	8423.04
82	61047.2	60381.1	21507	127644	12899.6	76799.8	-192626	66655.6	-174754	47989.7	11452.2	51064	52898.8	-114069	29067.8	13998.9	5266.54	11858.4	15191	35460.5	48236.7	23439.7	8133.74	27591.8	26034.9	3255.41	-9897.78	31824.6	25224.9	27998	10659.4	26339.9	25826.3	2401.5	173372	96922.9	278727	111127	20538.8	63981.2	-6993.57	97976.3	-44385.9	19291	43945.8	1503.96	108105	28.0902	3502.35
83	64921.4	49432.2	66729.5	102025	-11637.8	62943.3	-215083	55829	-193273	42926.7	11125.5	10553	-6806.6	-205059	34439.3	21614.4	7134.16	17645.8	26978	18015.7	39238.7	7311.65	9284.55	46749.2	3523.74	3139.59	-306.387	-34362.8	24540.8	36504.7	3506.13	6104.73	17238.6	-31303.3	166704	109717	226941	93313.9	60105.7	37522.2	-8589.1	47732.5	-106266	29654.5	115049	3845.6	115497	16411.9	47133.1
84	56015.5	42561.4	55241	134003	-26310.9	36878.9	-219012	50803.8	-220708	41550.9	10827.3	26374.5	29787	-234919	14324.4	13226	6528.42	14318.9	21234.9	6034.76	47898.1	6210.89	33672.6	9325.41	28646	3028.66	-18207.9	-95047.4	16120.2	24973.7	5004.97	42006.3	15055.6	-18355.7	270200	188322	260877	89131.3	32043.7	71595.6	-88709.5	79041.5	-126226	12018.1	69691.4	15930.3	61826.2	7807.62	13785.9
85	1722.65	6620.53	-43943.4	3503.63	-114852	5804.52	-236872	49129.1	-42146.8	28919.5	6638.12	-17536.4	-122110	-159077	12689.6	-18378.5	-29.154	-9605.08	12801.9	-3309.94	-5869.43	-4780.23	30677.1	-16649.5	-21348.2	2922.74	10854.6	-239707	-16338.9	-4336.29	13688.9	6131.47	28226.8	-63135.7	31970.3	13956.7	-980.929	-50209	-56074.2	50028.1	-15005	5986.33	-209216	8515.27	14276.6	31519.7	-22814.3	-4674.2	-77151.4
86	5792.49	-34357.4	-38416.7	-31143.5	-84585.5	2611.73	-84360.6	7722.43	94173.5	-14923.2	10312.6	-21224.5	-170594	114318	6395.61	-17136.2	3460.29	-13974.8	10940.4	1934.93	-7538.83	-5287.83	16908	-12553.6	-23261.7	1672.55	26758	-221302	-9965.07	17789.8	13394.8	-1973.58	16944.9	-65390.3	-98357.9	-42623.4	-36185	53370.4	-127346	17765.6	46667.4	-26745.5	-120709	6497.77	47240	8497.19	-92522.2	6093.02	3743.95
87	-11025.3	-42403.2	-15685.3	-57582	-114156	-34490.6	86456.3	11546.8	194839	-870.527	-13459.3	-3985.88	-257546	195154	-11195.5	-18472.5	2879.42	-20619	-6896.12	-32070.5	-13596.9	1171.11	13401.8	-26030.7	-29214.8	2725.94	51695.2	-229521	-22844.8	-19695.3	4096.06	-12927.8	12931.3	3531.87	-110255	-83383.8	-82727.3	-46321	-110126	25021.3	110700	-72448.4	-60231.5	-8047.42	-5081.39	6649.67	-151622	-9541.12	11161.6
88	-44957.6	-56790	-76583.4	-117341	-118244	-23246	172083	-16697.9	184957	10316.9	-875.417	-18751.8	-230181	243127	4521.06	-20657.4	-2520.55	-27271.7	18060.1	-33721.8	-75380.5	-17548.5	-5276.07	-25033.3	124.807	2634.73	47577.1	-220146	-11058.6	-28323.3	-6047.74	11287.8	-4594.07	24914.2	-189778	-101024	-137759	-71674.2	-185785	-3234.16	110045	-36828.1	13251.2	-13875.7	-5903.27	-1954.07	-215175	14278.6	85679.8
89	-58953.7	-67885.7	-79701.1	-82987.6	-89832.5	-71427	204977	-11471.5	192066	-27393.7	-17575.3	-21584.4	-166991	234617	-2118.59	807.231	6188.1	-2377.47	-477.524	-6621.27	-54071.5	-13289	6301.06	-5426.93	-21080.7	1518.2	28681	-138390	-20001.4	2690.18	-3217.83	-18276.4	18768.5	11967.9	-224762	-96221.9	-94134.6	-76207.4	-114934	6756.25	171914	-71179.8	100131	-3713.96	2483.15	19437.6	-159411	-4069.76	77097.7
90	-59343.7	-57153	-62403	-119938	-72907.5	-32851	179894	-7212.09	203855	11492.6	-17268	-17616.4	-213889	203638	-26371.4	-10906.5	-7306.3	-2236.47	9210.31	-32286.9	-29095.5	-15549.2	-4156.87	-4684.47	-24606.3	644.148	49982.1	-2288.47	-22274.4	-13137.8	-4661.39	-23539.9	727.492	26176.7	-175282	-126151	-126461	-68287	-119421	-59124.6	159928	-101517	176640	-19783.5	-2670.04	6343.76	-207336	-3982.33	51877.8
91	-53096	-43541.5	-33610.7	-37190.7	6046.16	-52894.6	168170	-9163.21	217885	-37407	-6998.83	-156.875	-61283.6	215331	-11758.7	-4093.19	4509.05	-10482.7	2638.03	-37092.2	-14473.9	-18737.6	-26979.4	-18064.5	-23070	2393.62	24057.1	79113.4	-18788	-17702.8	-5420.76	-15440.4	-19121.7	22837.9	-203271	-44302.5	-94164.1	-66199.6	-77061.1	16721.6	154320	-56779.8	185523	-19363.3	38982	-18841.3	-92193.1	-9598.21	50644.2
92	-41764.5	-60989.7	-40690.3	-47387.5	52172.3	-33042.9	176066	-22746.6	212176	-26031.5	9514.37	-35415.2	-24998.8	212678	4741.15	-4061.83	2851.63	-17198.9	7.86025	-33519.8	-38568.6	-20711.7	-16742.6	-30064	-37024.2	2322.43	52165.4	157939	-35427.3	-24723.7	-5900.28	-53086.5	1008	-23785.6	-224059	-16908.9	-156545	-103037	-42755.4	-49975.5	119569	-89450.2	157230	-20448.9	13213	8362.9	-145801	3429.04	-3958.94
93	-83864.3	-76557.7	-55951.6	-99555.8	102127	-48838.8	176650	-5724.67	196992	-82619.7	-7145.18	-44885.2	62485	206208	-20445.5	-6852.52	-6877.04	-19496.4	-5271.01	-43822.8	-61679.2	-25831.1	-10887.8	-23068.5	-21160.3	-12981.4	19042.7	165474	-23836.6	-33416.8	-13361.5	-37873.5	-1071.98	1279.1	-242068	-139670	-133962	-116465	-57898.4	-50700.8	120829	-60405.6	134020	-19303.9	-24341.3	-8736.66	-167668	-17117.8	-15464.4
94	-83171.5	-57888.8	1537.29	-101237	102113	-63713.5	155912	-7262.16	182059	-58825.2	-14735.4	-57023.4	67338.9	179142	-20709.9	-12358	-4950.15	-29881.6	-31668.9	-83827.7	-67752.3	-27735	-23038.8	-40172	-41673.2	2197.62	24674.2	214519	-46081.6	-58644.4	-748.239	-44420.9	-29986.9	-21093.1	-352363	-121575	-152044	-126119	-16747.1	-69346.4	120051	-135617	125176	-60380.1	-32216.6	-972.353	-97512.6	-6691.22	-58949.9
95	-89280.2	-90421.6	-64694.2	-103437	129762	-101296	131028	-20581.1	182219	-102770	-70385.1	-53287.7	94853.8	194184	-33065.2	-31291.9	-6549.08	-20762.1	-35837.3	-66774.4	-88124.7	-34894.8	-27094.5	-36554.4	-54265.9	-16384.4	7198.14	197330	-31961.4	-59961.6	-10622	-67197	-32542.4	9343.15	-382591	-130029	-253374	-127247	39506.3	-71025.5	70092.2	-105793	101465	-61073.9	-61333.5	-19187.4	-152513	-7982.4	-51940
96	-136639	-84933.9	33780.5	-96948.9	119104	-88108.9	168034	-6157.34	160982	-95376.3	-32599.7	-64616.9	167735	182336	-39392.9	-9196.89	-23770.8	-30460.3	-45084.7	-100476	-92682.3	-28003.7	-45418.7	-75806.8	-47040.2	-6159.95	33209.4	229729	-28453.7	-43167.6	-31669.8	-49233.7	-5860.56	-7220.45	-403658	-190677	-235468	-177078	61630.4	-115787	48589.8	-118388	79152.6	-59477.8	-76206.1	-11091	-94604.3	-25421.3	-81877.6
97	50312.7	32945.4	91274.1	85349.1	166851	36713.1	312092	21254.3	198361	2770.88	9657.82	12700.3	408929	230646	-21621.5	9842.06	-11587	2958.59	-15029.5	34765.6	38343.2	10174.7	21376.9	5851.07	39001.9	2044.98	42497.4	326718	30125.6	8534.5	-29579.6	25610.6	-12547.1	67004	80629.1	61027.8	13603.2	-10379.7	260885	11486	130440	-25942.7	146325	-3488.59	53342.9	1690.31	208950	-18470.6	148903
98	31611	51538.2	88442.2	122193	159913	22378.9	231407	53337.1	168639	28935.2	4474.02	14007.4	393860	201544	23461.3	8135.23	-46.3188	26524.3	9250.02	25182.9	10845.7	-17399	-14282.7	28721.3	-1064.28	2002.6	36651.2	269830	36283.8	23857.1	3041.34	3105.87	3192.93	45374.3	71764.5	70559.7	139189	5579.85	235545	15003.4	64916.3	-4588.71	95998.9	33364	36713.4	-39066.6	118156	-5506.34	121197
99	6620.7	47213.1	83582	82947.3	121386	29469.1	101996	60783.5	66827.9	29525.9	9883.74	7023.86	236537	78551.9	-1768.93	6756.74	-13295.3	20098.2	984.339	33407.8	27265.5	18881.4	2675.32	10526.4	25916.1	1966.47	-3136.71	228622	38526.9	5510.05	1577.67	9019.84	8887.71	30991.4	77761.6	48819	122042	60021	159348	-17275.8	73174.6	21937.9	85490.2	42370.5	45608.6	-12505.5	152179	-26116.6	78571.8
100	19896	24381.8	63645.6	33187.5	111132	21268.6	28019.3	80008.5	-8646.63	-4300.4	10026	44081.6	218310	84558.6	-37406.8	12991.1	-914.254	13894.7	6751.74	44312.5	50436.8	18361.9	3962.25	24396.6	42281.5	-3825	3411.42	178144	25434.2	26705.9	2105.59	-4759.07	-11741.2	44268.7	86988.2	29504.9	95692.6	36961.4	134229	29551.6	-10996.6	23818.5	28154.9	11029.9	7697.88	-32602.5	142319	6823.49	53449.7
101	53330	55858.6	62971.3	107383	78178	38632.7	-31912.4	65813.2	-43046.4	-10602.9	10178.3	28809.4	197980	-40378.1	4761.41	16784.5	10181.2	22490.1	5445.53	25966.4	54734.9	12576.4	27180.7	43319.2	30376.7	-4830.95	-37304.8	163639	19654.4	21354.3	-149.624	14760	14649.5	19203.6	286742	42548.4	143142	52665.7	119654	9477.83	-21906.9	11597.3	19987.8	-2345.25	-2778.22	-6124.8	118077	-15197.6	-3287.7
102	31117.4	50528.4	108045	98007.6	58243.2	28753.9	-137817	51335.6	-126644	24205.1	-25684.7	59419.1	150359	-75553.8	20679.5	17886.1	1113.66	20626.2	1542.77	44701.9	48460.4	15718	13079.5	17751.6	14585	1880.58	2108.11	117066	34840.9	46536.8	-1101.77	25640.5	19164.6	9777.38	200520	79720.4	225864	79610.4	107825	13363.9	-62055.1	86114.6	-25689.6	16176.7	-45812.5	-16193.4	238915	19204.1	32125.7
103	42812	67213.2	66293.3	127860	53600.6	9628.41	-173730	54227	-125945	16319.5	10490.5	7740.13	119867	-146306	23665.5	7833.64	-2795.8	11390.2	10037.9	60460.6	48288.4	13093.2	28887	17880.8	32554.7	1860.02	-17289.7	85231.8	23293.5	42695.7	11279.8	14681.9	13380.9	1347.6	280584	124988	169144	62277.6	88362.7	68937.4	-111866	69111.2	-65146	17967.8	-59761.2	-18476.3	200662	12854.8	25953.6
104	45580.1	47001	77346.1	98422.1	50313.9	51926.1	-210764	67892.7	-236285	54310.4	10642.7	40070.9	102460	-166827	27303	560.434	8507.4	15904.8	2774.35	22348.8	64148.6	14381.5	472.065	17824.2	42603.5	1842.12	-41685.2	45993.5	17388.4	44129.3	7312.77	15038.7	17782.9	12455.7	281277	176910	204843	114389	52229.6	886.776	-152314	91290.1	-103658	30166.1	-12821.1	-411.881	179192	7536.71	-69454.8
105	64483.2	53762.1	60553.6	114280	10897.6	38473.7	-241495	41171.9	-187557	42654.8	10784.7	71661.7	79398.4	-250599	23301.7	11662.4	-10104.1	20689	37515.1	25554	43574	17312.9	-12841.6	33865.3	38231.9	1828.29	-64764.9	-19784.3	50966.9	29543	8828.6	5893.27	18537.6	-5082.79	319736	126622	201507	160080	58926.9	41578.3	-218165	148820	-55041.4	41370.9	5130.85	13092.9	159009	-13501.7	-50224.6
106	62960.6	15958.6	60196.9	146866	-9926.12	26145.1	-256767	69963.3	-361190	35557.8	10922.8	17518.9	15203.8	-311720	35066.8	18657.4	1844.63	20784.4	-7446.98	43074.9	47851.2	18684.3	18100.3	25306.6	29253.5	1817.91	-55562.9	-28006.5	28558.6	47768.1	9900.1	-40861.4	8758.51	-36604.9	331222	156632	68283	118271	39884.2	74059.4	-211215	134578	-141972	9592.27	-106060	12011.9	141557	8093.39	-83414.6
107	24374.8	42027.1	21643.3	78832	-59530.1	66951.8	-336562	47060.4	-363168	14348.5	11053.3	21571	12817.3	-345597	24060.6	4568.75	708.329	17457.8	-1912.59	42586.5	43050.4	11408.1	-11570	27190	17403.9	1809.61	-89363	-108921	20559.4	35840.1	6954.29	-52707.5	-4735.11	-48659.1	345418	169997	123240	149221	36937.5	21495.2	-329486	90625.9	-129073	-17343.3	-33340.6	-11267.4	111403	-25314.8	-104654
108	26219.9	55800.4	12651.8	77176.5	-32456.4	99074.7	-284055	60914.3	-430074	30789.3	2133.81	51123.4	83.583	-410649	18749.6	18139.2	9189.76	26608.9	15311.5	30047	8399.62	15498.6	33501.2	18048.2	-1235.78	1803.72	-95310.9	-133863	15087.2	30101.1	9020.18	-31380.9	-13053	-89553.1	304246	123115	186259	128565	-43737.2	66605.1	-283832	103457	-238954	9364.72	-120345	14507.8	178937	3636.18	-132745
109	45110	-5278.66	-53040.5	-47222.7	-151826	-5078.03	-276313	-3299.72	-302192	34489.9	11283.6	15381.6	-212382	-429851	53524.9	-16275.8	3451.26	-9785.5	26924	2360.15	8702.64	1188.89	18532	-14815	13866.3	1802.55	-106183	-216286	-23184.8	12979.1	6409.29	-42055.4	-7475.49	-107792	71341.5	-41497.1	35233.1	67731.3	-63237	59931.7	-260126	24435.6	-193898	11158.2	-78.1327	28980.4	39244.1	14189.9	-112707
110	22813.1	-56048.7	-44296.6	-84884.5	-144319	-2094.15	-164223	5048.89	-111045	1448.27	11379	38560.2	-247202	-219571	31775.3	4783.41	-2583.5	5491.85	9721.91	-6048.95	3990.78	-2363.66	-15428.8	-29840.8	-11213.9	1802.21	-41402.5	-335495	-36875.4	-4021.14	8189.99	13899.3	3860.1	-106460	-55840.4	9569.24	-105029	27486.4	-151109	21771.7	-102195	3740.53	-261111	28441.5	70327.5	28061.3	-86753.3	17718.9	-117524
111	-38461.1	-14154.3	-48142.7	-66672	-136601	-21506	-37979	-2142.63	116756	8458.12	11454.7	-408.071	-293402	-4527.07	2736.55	-9570.01	8705.5	-10518.1	19312.7	-17716.5	-35962.1	-7680.57	-13113.5	-46321.7	-19781.2	1801.41	1971.13	-293894	-29826	2761.64	7794.85	23097.5	29354.2	-38507.7	-79570.3	-89834.1	-135375	10884	-123451	46191.5	52256.1	-38864.6	-179606	-4398.61	38847.3	23532.7	-101238	19199.2	-34102.2
112	-12950.4	-25881.1	-84974	-29441.4	-165699	-1715.68	94707.4	-54685.7	191756	26469.1	11506.7	-30904	-223662	169267	-16284	-2754.17	8535.03	-7957.14	-759.777	-27858.8	-30396.3	1232.22	5867.1	-14899.4	-14628	1803.41	22724.3	-230244	-14186.7	-4482.48	7416.61	19520.6	11970	-30064.9	-109821	-58082	-139127	-66898.7	-148212	46986.5	104097	-65198.1	-55999	19288.4	61638.7	5435.65	-145258	16170.1	31330.2
113	-49002	-32735.4	-100103	-119761	-114726	-99074.6	194531	-67267.9	203535	-13521.4	-35642.9	-5766.86	-218735	193342	30248.7	-13003.1	-1949.1	-1954.43	8070.09	-5067.52	-2153.72	-22891.1	1463.79	9946.69	-19706.7	1805.54	37358.8	-191279	-23500.7	-29318.1	7055.71	5995.07	30637.2	14526.9	-126923	-150176	-149742	-80431.3	-162378	-54249	123815	-40997	23130.5	24175.1	81056.5	9245.75	-183574	419.533	108123
114	-20773.5	3054.33	-94016.8	-104977	-55254.6	4658.18	191123	-40569.1	210032	25403.5	-61581	-43616.2	-174648	208716	-13478.8	-8050.61	190.137	-514.466	3256.1	-27401.1	-35312.9	-1987.27	-10639.3	18413.8	324.486	1807.41	33105.9	-202754	-33771.3	-11325.2	6343.68	2924.98	16911.1	22766.9	-36908.8	-106291	-224518	-2810.27	-71700.5	25087.2	195779	-29027.3	84190.8	11740.1	81503.9	12129.6	-91099.3	15732.1	107034
115	-40855.9	-43901.7	-69427.9	-105922	-61269.7	-11765.8	190229	-24474.7	201839	13857.7	-2662.51	-44606.2	-194465	230463	-26161.6	-12252.4	-13710	5982.15	-10663.9	-40018.2	-26177.7	-20749	3382.55	-8437.75	-7234.03	1808.28	46773.6	-125765	-32698	-19420.2	6387.63	3341.86	25663.9	2777.72	-131447	-107921	-166042	-69926.3	-103110	-18931.3	161886	-59622.9	120642	-3335.84	10207.9	-11561.2	-191512	-1119.29	21893.9
116	-33908.8	-67999.5	-56795.2	-75119.4	36979.1	-23700.1	166932	-38661.7	204222	-33239.1	11515.4	-32116.9	-110728	200775	2557.49	-7284.74	-3818.22	-42300.2	3259.84	-36389.8	-57782.9	-16670.5	33274.2	3877.58	-38884.3	1807.95	37991.7	-65365.6	-7637.4	-18551.6	1733.04	5931.7	5754.48	20111.4	-125000	-155287	-147433	-59759.2	-85600.2	-53403.6	140192	-58491.5	166845	-16804.8	50788.2	9094.66	-155785	-197.903	-10282
117	-82139.9	-60077.8	-26168.9	-128782	61079.1	-80274.3	200046	-50985.3	187044	-76022.4	-38919.1	-73974.3	-25855.9	192026	-7351.19	-1422.02	7632.08	-22522.3	-12249.3	-63990.9	3880.83	-10364.6	14820.3	-30907.8	-64908.4	-40544.9	35158.9	122002	-14435.4	-8357.19	3132.11	-23903.5	24174.4	29073.1	-167575	-98870.7	-261933	-89415.5	-5093.32	-19607.2	136650	-62333.5	166535	-37013.8	-4989.53	-22134.8	-173276	2105.8	13418.8
118	-88238.8	-105054	-77346.8	-140937	77535.7	-12594.8	200753	-30972.8	191756	-45130.4	-63493.3	-36461.4	36333.9	198421	-10572.3	-24849.7	-23354.4	-10921	-23944.6	-50474.2	-64901.9	-24517.1	-2371.85	-2514.16	-63430.7	1804.8	30752.8	211455	3600.15	-27213.9	-5314.42	-26477.8	-3667.54	33056.8	-322441	-169045	-213636	-181968	33843.7	-17544.3	100857	-76640.4	127752	-72566.1	46174.3	-31660.8	-74944.7	6721.32	-29305.3
119	-157005	-67702.3	-75336.4	-122848	97817.2	-72514	156759	-65010.5	172926	-100097	-94331	-36535.6	36291.5	203766	-44130.8	-37991.7	-7490.72	-16327.2	-23229.1	-96570.8	-130181	-39109.2	-91552.9	-46792.2	-56153	-15800.9	4128.94	202146	-80581.1	-58365.6	-11713.6	-61753.8	-16773	-18438.8	-344057	-184014	-273627	-174365	115204	-109340	38694.4	-115743	107486	-98169.7	-93371.2	-27582.8	-72861.2	14234.3	-56232.5
120	-85495.1	-71206.9	-40167.6	-183401	89257.7	-166025	172156	-99659.4	173147	-45992.3	-46164.2	-71482.1	103505	186927	-55632	-13890.1	2099.57	-39633.4	-38465.6	-67463.8	-119503	-33123.8	-3121.65	-70602	-51780.6	1796.66	19203	205589	-37710.8	-35004.3	-11908.1	-40951	-17852.5	18917.4	-404972	-180666	-352169	-181383	131161	-129432	76708.5	-134145	103181	-96332.4	-56472.5	-14419.2	-67660.2	-620.206	-1035.4
121	47688.2	16822.1	75294.3	-5148.81	174622	-11773	306111	21943.8	190207	30412.8	10999.2	9976.23	318214	209615	-2539.56	12554.6	-20864.6	8290.06	-7235.03	8174.56	31843.1	8362.2	6519	26389.2	28793.3	1789.44	45779.6	336124	22140.3	19818.7	-14451.1	6280.82	6120.43	55336.8	107590	13252.5	-24946.7	-33629.2	269923	14820.4	122479	-65813.2	139041	169.513	77036.8	-25863.6	186152	-43646.5	151607
122	6577.15	41839.5	63253.8	29203.2	161224	21894.6	228333	-6228.31	164417	-66196.6	10825.4	-18972.7	272217	198266	-25519.2	17661.9	4337.3	9010.33	-22997.6	46498	56653	16202.8	-16241.5	18988.5	32576.8	1780.7	-165.369	314296	12970.6	14365.1	-13668.5	24211.6	2412.01	68907.2	117325	60120.7	-22165.9	38944.1	190944	24877.7	85955.6	21121	137266	13742.4	42901.7	-39526.1	172838	-39751.6	129864
123	59032.3	43609.2	-1575.54	98815.5	155199	9838.35	121650	-1497.74	131063	32476.2	10620	32606.8	212634	142285	2268.83	-762.493	-3707.98	7287.12	-13769	22922	21608.7	1968.61	36233.8	26857.9	22119.7	1767.45	7550.36	243173	28255.2	6582.69	884.864	13801	826.302	30087.5	154282	13873.6	55740	57117.3	167806	19257.8	-27880.2	12705.4	83528.2	35004.8	68569.9	-6486.36	164627	-8025.87	108032
124	6006.01	54062.5	20580.2	-3621.18	123925	27501.6	6528.06	18768.5	68915.1	21786.3	10389.1	4428.52	188578	89580.1	24255.2	12894.4	-15582.9	13123.6	2663.79	46836.7	3947.24	7782.22	-32701	6667.14	32033.1	-19002.3	-3011.39	227713	12440.3	29406.4	855.601	948.089	7806.67	50478.7	86119.1	33907.9	12311	30073.3	173027	25177.5	22572.7	43173	57803.3	14460.8	17379.4	-4906.07	139026	15062	8256.17
125	17268.4	57609.3	37011.5	19728.7	84670.7	13546	-109844	29691.3	-11782.8	7039.28	10122.4	2765.96	172729	60406.2	-13672.8	4734.69	4154.03	8683.02	-17496.5	21016.4	45585.9	13932.3	14630.6	14489.9	16792.9	1737.84	12368.6	158574	34699.9	3145.56	1974.06	-12487.3	6144.46	4867.92	106779	52077	69822.8	-13518.7	70462.2	24289.7	-32973.7	30066.2	4766.44	15264.1	-1889.4	13830.3	181046	-9698.52	12214.2
126	-10493.3	83228.9	4626.92	33950.7	101434	48918.8	-153738	-13230.5	-57771.3	646.624	9824.8	38159.3	132800	-21851.1	4343.14	-3120.74	5847.33	12030.8	-164.444	13055.9	33637.1	10201.9	-8663.12	26741.3	35484.6	1721.62	-42111.2	167721	28444.9	50396.2	14.8322	153.654	-25646.5	5964.16	180124	92693.2	135706	51670.6	49728.8	-3342.73	-126984	50112.2	-23432.3	25249.3	-55823.7	-21654.3	176983	-6784.22	-3304.65
127	3380.73	10323.7	86332.6	38906.6	38537.7	45608.7	-173051	4477.57	-166070	63070.2	9495.04	37734.3	96352.8	-59195.4	-591.056	15343.8	5642.35	12527.3	4343.51	23366.2	27833.8	9931.31	36285.9	29180.2	24484.4	1702.57	-17175.9	92005.2	31450.6	9409.43	3980.31	-31448.1	-24924.1	888.513	208450	140119	51882.5	24476.6	82369	7784.38	-107373	43820.8	-23947.5	5860.57	-75535.2	78.3561	168097	-47576.8	-10122.2
128	-11948.5	12434	21889.2	51457.6	73033.6	44893.5	-185889	-6721.83	-179538	-27773	-9524.53	-6032.56	108498	-169875	13485.8	26227	-6670.05	22594	-4089.29	26264.2	38351	20166.4	20122.1	25307.2	12645.2	1682.31	-11906.8	87663.4	38476.3	48644.7	3887.67	-34358.7	-20266.7	-31309.4	300956	112712	96233.3	60322.7	28350.4	44615.4	-137273	50890.1	-87809	42783.2	-33357.3	11505.5	108202	6540.03	-27095
129	42750.2	30051	52039.2	116178	-10579.5	47637.9	-223177	-10412.7	-267860	-2958.22	8756.45	69386.4	131147	-285778	17366.4	18783.2	5231.93	27104.8	11226.4	26309.3	35051	13881.6	11368.5	43013.3	30171	1658.09	-31525.6	6834.33	19188.7	32103	-15594.6	-38123.1	16949	-6784.36	206750	139336	271117	6423.58	40375	56383.5	-177603	90158.2	-96919.7	5607.73	-73487.7	9918.7	110186	-16955.7	-128129
130	93936.8	67910.8	26369.7	208941	-26183.1	47118.2	-237428	-21242.5	-280775	4111.97	8344.53	33162.7	126663	-290416	29065.5	2755.98	-5635.74	10150.6	15948.5	40487.5	72028	9955.81	8380.74	20171.2	27792.2	1633.76	-58250.6	-7026.12	12895.1	34842.4	-7232.21	-51119.4	-23136.3	-19847.6	184577	157623	304843	137632	45370.7	40777.6	-164230	54560.9	-67063.7	13082.6	-37074.3	1162.45	115490	-262.472	-46391.6
131	31541.9	6629.34	17656.5	139945	6918.69	47848.6	-298960	-18875	-325729	8910.68	7905.11	18553.1	48397.6	-284982	14627	14047.6	4823.27	5471.42	15150	33847.2	26075.4	25758.9	-9141.67	37860.7	21951.2	1608.06	-102168	-57979.6	31580.1	46003.6	3676.1	-57955.9	10754.3	-35715.8	317650	194990	243955	227892	50206.8	68709.9	-218072	123509	-129887	27596.8	-72973.1	7930.39	145397	-1100.19	-92443.4
132	33380.3	98614.6	86363.5	101845	-21826.3	59415.6	-346633	-18656.7	-349716	9434.08	7442.59	37523	110147	-331817	-18153.6	20662	4620.13	24790.4	1842	29939.2	14972.1	33326.7	11201.1	405.131	25353.7	1581.15	-78414	-100010	-16561	43749.1	3622.44	-58825.1	-15535.8	-59215.2	273290	149259	278001	90699.1	32655.1	26935.4	-329449	28064.1	-212341	3752.53	-163787	21847	100425	8704.49	-81037.6
133	15840.5	1036.69	-46418	41821.8	-156946	-4438.36	-302096	-32220.1	-263388	24819.8	6973.32	18633.6	-121378	-418033	26670.2	-15811.4	4419.01	2228.55	33746.1	6032.47	32452.7	-1511.64	12401.5	-10541.5	-31997.8	1555.61	-26323.7	-250172	-5677.97	-10007.8	3575.32	-40496.3	-10910.7	-103974	47982.8	30488.5	71477.9	107151	-112334	62596.6	-127981	55597	-252863	13564.2	29667.6	7610.35	18315	13344.1	-211454
134	-16157.9	-10084.6	-44642	-795.651	-136669	-49631.8	-141055	-41498.7	-60246.5	19881.5	6497.51	-58533.8	-213550	-202320	21195.7	-2074.07	4219.95	5273.92	16216.1	5647.54	3953.1	3427.82	7355.97	-25948.7	-3314.59	1529.31	-50149.5	-211857	-29522.7	7403.65	-11879.6	10199.3	20047.4	-93193.7	-94253.2	33741.4	116285	-78816.8	-97843.5	26480.5	-27574.3	-10849.9	-208352	1293.66	53727.5	14227.3	-34206.9	-23064.3	-144052
135	35149	5755.94	-75946.4	-2433.38	-90837.5	2942.17	4097.73	-76056.7	126344	7379.81	6017.94	23406.4	-247439	51604.2	23386.3	1610.54	4023.8	-4314.18	10100.8	-13117.5	-20904.9	7603.39	32885.6	-9615.39	6696.59	1502.92	25656.4	-240357	11660.4	27967.6	1800.84	28723.8	33190.4	-50818	-91711	-15645.3	16481.1	-20038.1	-152990	59543.3	74838	-14986	-114932	2558.54	80691	7784.24	-132844	13069.9	-24467.5
136	30792.1	-19180.4	-78709.1	-62655.1	-197226	33790.9	102233	-74818.3	157871	41417.8	5551.49	39160.6	-208556	160552	1505.02	-10113.2	-6859.47	-31780.1	7705.51	-7921.11	-3798.75	2807.77	-15298.2	-4720.82	-16982.5	1479.29	29335.3	-242583	-10909.5	-32153.4	3454.08	49119.8	46092.6	-20588.9	-110404	2026.9	12895.2	-26289.8	-118699	-64282	106809	-6845.11	-25076.6	33326.8	81430	13715.6	-119337	6908.46	51768.4
137	-16624.2	-37277.6	-78579.8	-23912.5	-114783	-3809.87	168868	-43052.8	188554	-28578.7	5105.4	-11635.1	-120829	209207	6138.24	-759.162	3645.95	3878.44	11072.9	-25129.4	-24919.7	-7223.76	-28831.2	-21471.3	4604.15	1456.86	40827.9	-169996	-13381.7	43884	3415.37	22737.2	24428.9	21367.3	-206456	-97662.4	26330.1	-115658	-130576	40730.5	191809	9528.38	33938.5	28614.4	76201.1	4219.51	-181360	12836.3	100546
138	-39612.9	38129.3	-12266.1	-88368.7	2007.26	12778.3	201750	-79801.2	194933	-23320.7	4692.41	19232.4	-148071	206186	13379.6	3140.38	3464.46	1833.86	30851.2	6304.42	7443.86	-29702.3	-6686.9	23824.4	-10824.3	1438.28	33638.4	-101394	-40568.3	18368.1	3375.23	31918.4	16661	51625.6	-170221	-36943.1	59572.1	-3889.95	-147444	57158.5	183897	-66262.2	68067.7	19373.2	62152.1	20731.6	-141898	12734.1	87870.9
139	-47373.5	-56094.3	-87299.1	-102262	3107.56	-37037.1	230652	-40064.5	193198	63192.1	4324.78	-140.955	-136671	199317	-971.638	-3465.35	3290.45	-20588.2	-2309.05	-37823.8	-66047.5	-20375.5	-7207.73	658.136	-7123.71	1423.61	40089.4	-96877.2	-36926.2	2983.76	3333.3	24709.8	19570.5	815.504	-189987	-68571.8	47934.3	3131.47	-94552.3	44997.3	179495	-38927.4	109246	-7112.3	67932.5	-7111.78	-123423	-15870.9	99426
140	8732.81	-20343.4	-47983.6	-30836.8	-65691.1	-49719.5	216422	-72131.6	192197	7787.77	4020.22	-37152.2	-122961	181554	-28499.2	-24810.5	-1449.68	-6910.72	-25090.9	-37662.9	-49265.8	6947.2	-3883.86	-39803.1	-50365.7	1413.97	39725.3	-83127.1	-21341.9	-6142.76	-32512.3	13330.9	31900.7	34159.4	-269720	-79486.8	-123700	-29564.7	-43559.3	18895	130741	-44315.4	161062	-3804.53	52968.9	-2618.11	-117796	9767.05	40092.7
141	-59737.5	-38988.2	-46127.7	-137122	123.389	-58289	233995	-17123.8	193809	-54894.7	3791.29	-39327.5	-130774	221257	-21237.8	-27505.9	2968.1	-2409.9	-26271.5	-34446.2	-111845	-33762.9	-11594.5	-1436.37	-22613.9	1410.6	26749	-39631.2	-3434.22	-12349.1	-25402.1	7443.99	26774.3	43659.8	-324088	-76834.4	-121927	-87282.1	-22650.5	-23424.8	126407	-84707.9	161838	-34206.2	56712.3	12144.1	-89520.1	12512.8	4104.94
142	-172704	-47308.9	-90358	-99262	-37859.8	-64836.8	190793	-67798.6	180032	-11175.7	3652.09	-76071.2	-147496	170068	-38093.4	-15872.5	2822.97	-20040.8	-18512.3	-42846	-74004.3	2655.23	18337	-34602.3	-34681	1414.8	21131.1	65278.8	-38400.2	-6823.91	3181.09	-36564.1	-16269.2	19374	-414699	-138824	-169206	-176561	22304.1	-42615.9	130771	-157434	137853	-20120.6	16790.5	-9106.98	-145859	-18715.1	-18768.3
143	-74671.2	-94738.2	-111273	-168500	44702	-7546.46	200386	-77451.3	193215	-23301.1	3615.7	-64616	-81043.4	185256	-88873.5	-29455.9	-14129	-34494.9	-38463	-83787.1	-97280.9	-17976.9	-4173.93	-54215.6	-62528.5	-56358.5	37766.1	155815	-61534.7	-12580.6	-30099.5	2299.67	5316.75	12283.1	-414134	-197016	-269146	-182891	-9811.66	39407.3	133349	-67378.4	118349	-82595.1	15953.1	-11130.9	-250015	-1780.56	1699.61
144	-185796	-130741	-93159.4	-182975	31349.4	-107643	207150	-128815	183464	-54376.8	3693.64	-81842	-86377.1	184713	-59588.7	-8930.58	2574.32	-30545.5	-4564.2	-110563	-117072	-30692.3	-74667.8	-76658.4	-83830.9	1451.47	30357.6	182793	-40574.7	35702.7	2413.8	-16953.9	19653.4	7748.65	-589175	-214535	-383953	-236789	44933	-54083.6	130764	-179488	91656.9	-81938	-26618.8	-3489.55	-256174	-9260.85	-61243.5
145	3326.37	45941.2	82944.5	92784.1	139638	-3349.88	274083	16992.9	183838	15765.9	3894.77	5084.51	255456	207586	-28099.8	23890.7	2474.06	35072.8	-17762.2	61647.5	37144.7	-3971.54	-46271	61692.7	-4609.93	1486.89	35199.5	411098	56461	19211.1	-9002.09	23716.9	1145.5	41090.6	-57533.1	90110.5	97369.4	-7175.21	139837	-40788.8	87672.7	-29098.1	210754	-378.348	16823.8	-38642.9	54219.9	-42596.8	107124
146	118662	-1036.03	8686.47	34157.6	125795	38443.4	197627	-19902.2	169827	29983.1	4227.79	13529	110160	198056	-24657.8	8727.23	-5623.78	6753.39	-14712.2	6724.44	34446.2	7448.4	23776.7	36803.9	40078.9	1535.65	6414.56	367241	25436.8	-4124.65	2868.05	10369.3	4941.54	45238	111048	80268.1	237870	1650.51	195839	45296.1	83917.9	3445.59	123525	-13379.8	40012.6	-25184.3	109510	-53690.6	80720.5
147	76769.9	-39297.9	-3041.66	98601.1	97140.1	45735.8	62129.3	-37114.6	116171	-19384	4693.56	9961	100524	140854	-14992.6	6721.89	2334.51	22074.7	-20285.9	39957.4	41544.8	28568.4	-33145.5	-13921.2	24927.7	1599.6	13665.1	245776	32181.4	-44482.5	2761.26	-21167.4	2024.07	29248.1	-1536.12	49828.4	74170.1	24381.5	163230	5012.13	47277.9	-33878.1	115966	11602.8	-47182.8	-3155.96	31361.9	-27246.7	64997.5
148	54079.2	52684.5	14905.2	-26546.6	119354	17453.3	-22061.3	-45550.4	38234.8	86144.9	5299.6	15046.8	149166	82993.3	2638.97	13676.3	2299.33	6605.86	-3905.57	-4013.53	26508.4	14456.8	15903.6	24582.6	31881.3	1680.2	-19537.1	232976	11347.8	-25772.6	2639.57	9772.87	-8645.81	26847.5	-13217.6	87559.4	-9854.14	-15246.5	63988.8	-12024.1	-83574	28186.1	20013	-6582.95	-58031.8	-32522.1	114774	-4039.67	-15451.6
149	69958.2	36683.4	-14452.6	33147	57183.3	-12612.7	-61042.6	57377.1	-75628.4	-33614.1	6042.55	15674.9	174364	-16293.1	40722.8	13249.2	2291.62	-3968.55	-19112.3	47056.8	19199.2	-1191.69	-31882.1	44096	32247.8	1778.97	7414.86	203865	37006.9	22302.6	2502.46	3096.45	-17242.4	-7807.36	123662	185754	118740	9171.6	109934	-26263.2	-85898.4	47996.8	5651.18	-3345.16	-57621.8	-88855.2	46644.1	4816.24	53678.9
150	17163.6	116893	10111.7	68840.6	102302	28897.2	-123203	62341.4	-101153	-57576.2	6922.01	62114.1	166708	-58083.6	3539.44	22719.7	-22070.7	-201.152	-6365.73	66488.6	37458.7	-5866.83	7422.11	7818.99	16358.7	1897.57	17297.2	113507	41766.2	25786.3	2347.45	-39249.9	-34498.6	-6378.14	176690	124372	165520	-23257.7	66942.7	13531	-135114	87093	13508.2	37253.8	-114362	-16331.2	53240.8	13213.2	6541.72
151	31811.4	19475.3	59445.3	84982.5	25323.8	51000.6	-166718	-3230.11	-145878	57315.4	7934.42	15562.9	109454	-189206	2891.78	8983.77	2367.04	25163.6	5688.19	71968.6	56596	11067.4	-10680.4	10386.2	15165.7	2037.78	-49581.9	71332	38030.1	19390.1	2172.19	-30183.4	-14197.8	50994.8	292615	136144	194804	-25835.9	131299	-15163	-171718	53636.3	-54818.8	-19201.3	-92471.1	5039.24	122774	13502.9	-73461
152	-7283.33	482.655	8328.35	65861	135153	29455.7	-240993	4806.59	-251816	-10307.9	9075.5	3054.97	176080	-225805	44665.4	4436.48	2456.72	26503.7	-15626.4	58833.5	67621.7	5379.4	23120.5	7826.13	20974.1	2200.96	-9745.69	55893.2	27165.9	29840	-10544.8	-36783.2	-1171.94	-28698.8	269706	123137	134351	74903.4	123983	50825.2	-225164	60037.5	-70577.1	-3342.77	-85879.3	1479.94	267695	-32276.8	-32259.9
153	-2843.06	76352	108808	146153	68071.7	51572.4	-250346	55725	-264662	-8674.28	10336.5	63733	214889	-315571	19944.4	-1665.88	2584.87	14746.7	13744.5	38126.4	52163.1	20956.7	21985.2	37484.6	57317.5	2388.23	-59352.1	3720.42	13528.5	39171.6	1748.61	-38163	-29125.5	-36577.2	243174	71870	94604.3	15101.8	6288.97	651.361	-197801	107643	-83042.1	-25931.6	-133580	-7428.26	109012	-8920.65	-99645.7
154	35684.1	-3061.17	151942	189074	118648	27755.4	-257740	45328	-332816	32175.5	11713.2	21012.5	215874	-299452	1597.45	14532.7	2755.32	21813.1	7888.1	77712.3	61924.7	8332.7	21362.1	1715.75	37138.8	2601.79	-63031.7	-87008.6	11802.9	62504.6	1493.45	-55241.2	-14769.2	677.608	309712	148164	172090	39197	32984.3	12156.1	-217777	126626	-198048	-3200.08	-120037	-6336.3	184434	12378.5	-105728
155	95708.4	95061.7	155623	142274	22647.2	27348.1	-354964	72427.7	-374446	-18202.9	13199.6	43982.4	216426	-392813	3143.77	11042.3	2971.55	-5951.21	27290.3	29782.7	40195.2	30363.3	32944.1	20643.6	22342.8	2842.22	-101220	-97972.2	35469.3	18024.9	1202.66	-63355.4	-52741.2	-90405.7	355031	179279	142991	167086	-26912.4	46385	-236102	113382	-205444	24636.5	-75907.3	9719.38	254419	-20795.5	-138235
156	102411	56139.5	162595	161245	33167.6	26922.5	-333435	114000	-467873	66770.1	14790.9	-2653.89	123199	-450063	28610	-9175.76	3237.19	14785.2	15395.6	22285.8	49673.5	18094.1	17963	-367.821	40908.9	3111.17	-108714	-238236	15665.3	38248.6	871.061	-51094.2	-23750	-104472	372325	115662	89576.6	159925	-18527.9	38783.7	-271509	95978.7	-244453	-274.17	-143619	-21275.1	288718	14808	-153567
157	77320.4	13472.3	31566.4	60114.3	-34631.3	46978.2	-342076	-21905.3	-383222	52618	16481.9	39853	77586.9	-436171	46008.1	-13192.3	3556.22	5570.8	31121.2	-18653.5	-13556.5	-9538.95	20925.8	-54710.8	-32674.5	3409.64	-83639.4	-283093	-46421.5	37897	493.027	-33090.6	-4780.69	-96309.4	169520	19827.8	20110.2	151813	-23242.4	39075.3	-168796	34895.4	-215809	19899.8	450.085	16844.2	72640.6	16793.1	-166314
158	71375.7	-49595.1	77117.1	8383.72	-77346.8	25011.5	-196411	-25473.4	-128701	90176.2	18267.2	2675.03	-53761.6	-234758	14028.2	-24552.1	3932.6	1074.08	20441.1	-10385.8	-26961.9	35.7475	6288.53	-9080.54	-5979.28	3738.38	-51824	-295515	-29142.5	34275.3	61.7237	45141.9	11638.2	-65023.3	98339.9	42907	22916.3	90058.2	-146379	35034.8	-47094.4	78045.6	-311628	22470.7	42661.6	15940.2	-2731.66	17676.4	-153378
159	4597.36	36204.6	-29466.2	-67315.1	-124583	47622.4	-40343.9	-1008.95	52953.1	5115.74	20143.4	8612.58	-102216	-70476.6	27136.6	-16055.9	4370.38	-22863.9	-2895.13	-34813.5	9506.21	-10170.6	27612.8	-1192.48	15805.7	4098.18	-34699	-428445	-17273.2	18306.6	-431.974	17282.4	10116.8	-61406.7	-71190.6	-69007	-95401.6	31327.3	-167835	935.602	-67194.6	-29937.9	-159779	-4826.56	18435.3	18169.6	-25305.3	8716.24	-99998
160	57292.6	-38211.7	-36359.4	-51303.7	-216167	74695.3	115556	-4770.26	158905	47150.9	22107.4	39613.1	-156227	60456.6	2736.71	-25716.1	4873.98	-16797.9	11438.4	-34628.9	9682.64	-13524.4	-7066.01	-52579.3	-10658.2	4489.76	28723.5	-283965	-7960.58	11749.5	-997.107	50768.2	-996.007	-1705.6	14589.6	-54515.4	-147313	31977.2	-116156	4739.46	111272	-48819.1	-67201.1	27341.1	84107.7	17962	-34655.4	19819.1	-38029.2
161	50424	77181.6	19868.7	-60453.4	-124709	25758.7	167007	6173.43	171800	93468	24156.9	1924.82	-51674.2	148899	22428.7	-20682.7	5447.58	-23593.9	1942.01	-16437.4	-9084.44	4051.72	9916.78	7528.33	13391.9	4913.61	23460.6	-199582	-4893.93	9168.07	-1643.61	19469.7	-27724.9	-23293.1	93805.8	-21756.7	-220577	-44944.2	-172645	36941	89973.6	-47031.7	-9409.04	15313	37725.9	16111.8	-55962.1	21102.1	45887.7
162	105973	85185.2	36562.2	-80533.2	-95865.3	52912.1	251597	-58106.3	169390	66575.8	26290.9	-14869.9	-808.734	118803	-4858.52	10022.7	6096.41	-1537.1	10599.8	27849.3	-46931.9	-10517.3	-27443.1	18548.9	26001.3	5369.93	25494.1	-190266	9481.33	11138	-2382.22	9080.08	2665.18	3969.02	40996.5	-32323.1	-110041	61716.5	-150255	35233.2	169308	40828.5	28185.8	50220.4	6959.9	3498.72	-105590	22542.8	129859
163	23264	15470.6	-13100.5	26783	-17897.4	58637.3	234345	27842	165142	64613.6	28506.8	-22462.6	-105920	107517	16844.3	-6829.82	6825.56	-10084.1	19252.5	608.392	-35785.2	-36409.2	25778.8	13221.3	18264.7	5858.94	23426.4	-113544	-33681.8	38402	-3225.51	37119.1	-21047.4	50791.8	-7712.26	-67248	-112999	-16151.7	-195080	33473	189250	-26078.6	50614.3	45342.5	36363.4	10046.7	-131839	24155.4	135233
164	45039.9	42328	-94355.7	-90983.9	62500.7	23864.3	251028	-84653.2	158246	-14875.7	30804.2	-11085.8	-46861.7	42187.4	-9952.73	-7239.26	7638.74	-1897.24	-15739.4	-4601.23	2648	-16169.3	19528.2	579.37	3435.04	6380.66	20965.3	-126463	-39642.4	-34956.3	-4183.2	14654.5	-3789.04	61261.8	-77869.7	-80017.5	-15166.9	-3107.33	-102878	31675.2	158012	1893.69	84063.9	-2479.4	-14436.9	11195.2	-52271	25954.8	56599.5
165	-9872.15	-53723.6	139.57	-75365.2	58385.9	77598.1	247687	-12482.2	149627	37429.5	33182.2	-42382.5	-25890.7	83782.4	-28222.8	-6951.7	8543.45	-22987.5	-7521.87	-49057.1	-67665.7	-11036.5	21473.9	-15865.7	-51927.2	6934.96	18018	-35022.8	-35511.8	-4692.03	-5265.96	-11087.8	-36895.7	53187.7	-305126	-123094	-199232	-113209	-110649	15344.5	102182	-50092.2	105367	-3934.06	-29197.2	3697.15	-163849	5173.56	35782.1
166	-5801.08	-60358.7	-138151	-122430	37823.5	46807.8	181078	-16996	138780	-563.372	23060.4	-54992.6	-79609.3	34417.6	-24985.8	-26024.6	9543.45	-16606.6	-21572.4	-50082.6	-44425.4	-32311.7	16840.8	-32691.3	-27725.7	7521.55	14463.5	-10613.6	-34237.3	-20085.2	-6481.8	-26497.6	-3951.54	31415.7	-352368	-138563	-272278	-154100	-94366.7	-7482.69	134605	-110989	174616	-26409.1	6315.78	8365.87	-228120	-432.837	41691.1
167	-2494.14	-60517.4	-30018.6	-190391	-92114.5	31063.2	193591	-67365.4	124989	-20097.9	38177.5	-79116	-183303	-9836	-51233.6	-13317.1	-3181.87	-32900.7	-19944.2	-103978	-85845	-43541.2	-51948.1	-48396.5	-49023	8140.03	-2487.43	-12224	-62801.1	-37321.1	-7834.46	-9743.13	-7236.47	1472.33	-408260	-252757	-241090	-234081	-85060	-48100.1	109588	-126639	176122	-17713.4	-118968	9772.41	-316564	-4682.47	-41664.7
168	-175923	-172472	-47434.2	-222947	-136578	-23634.9	205979	-52096.3	78491.3	-20667.3	40794.3	-53729.3	-390991	-63869.7	-40093.1	-30478	-8789.33	-62441.5	-26120.7	-36529.3	-73020.4	-17374.5	-16892.7	-101426	-111536	8789.84	3467.04	126931	-62985.1	-28891.7	-9324.44	-80351.3	-30138.6	-16529.4	-525815	-236029	-347199	-223030	-76204.2	-125255	-52578.6	-154960	-35549.7	-82029.7	-119288	-42237.1	-297471	3726.34	-115465
[truncated: 51 more columns]
